# Supplementary material for: Human genome-wide measurement of drug-responsive regulatory activity
Source: Nat Commun. 2018 Dec 21;9:5317. doi: 10.1038/s41467-018-07607-x (PMC6303339; doi:10.1038/s41467-018-07607-x)
Supplement: Supplementary file 3 — Supplementary Data 1 [file 41467_2018_7607_MOESM3_ESM.xlsx]

## Sheet: 1hr_induced
coordinate	logFC	logCPM	F	PValue	FDR	logFC (baseline)
chr1:107502479-107502918	1.19477	-1.02676	12.8496	0.000365528	0.0370896	0.769435
chr1:11569528-11570265	0.692395	2.45114	43.4744	9.56152e-11	8.76409e-08	1.64052
chr1:11829318-11830078	0.478707	2.0177	15.9428	7.35393e-05	0.010872	1.51911
chr1:13619767-13620481	0.635172	0.685677	13.7349	0.000232034	0.0266966	1.18231
chr1:13948644-13949345	0.711215	0.830657	19.7782	1.04484e-05	0.00258839	1.27328
chr1:156616176-156616937	0.603848	0.699687	12.7412	0.000386852	0.0386822	0.541262
chr1:157283875-157285044	2.06107	4.15158	545.038	7.76294e-86	1.06733e-81	2.16351
chr1:157419481-157420855	1.95929	4.84599	680.865	2.50632e-100	6.89187e-96	2.3345
chr1:162388397-162389105	0.742922	1.37466	29.6077	7.76828e-08	3.68297e-05	0.93196
chr1:172746166-172746760	0.643396	0.779691	15.9754	7.23183e-05	0.0107742	0.920277
chr1:183261185-183261995	0.569151	0.761753	13.5394	0.000255034	0.0286242	1.10886
chr1:195894325-195895029	0.752657	0.78933	19.98	9.38866e-06	0.00239046	0.651327
chr1:204662464-204662926	0.732675	-0.0348216	12.2295	0.000505833	0.0469936	0.287142
chr1:209530711-209531449	1.2499	1.61019	81.8204	2.14793e-18	6.56264e-15	1.19989
chr1:231926357-231926812	1.06729	-0.109845	21.6681	4.00808e-06	0.00114806	1.23318
chr1:234997120-234997786	0.838001	1.56308	45.9872	2.90098e-11	3.12895e-08	1.4643
chr1:26849131-26849928	0.42313	2.05461	17.9406	2.64424e-05	0.00508471	1.59496
chr1:30788349-30789158	0.45203	2.33617	18.5902	1.89964e-05	0.00397525	1.06205
chr1:32501713-32502492	1.02433	0.0836387	19.8782	1.01981e-05	0.00254934	0.883874
chr1:50209637-50210227	0.646821	0.766401	15.8633	7.66107e-05	0.0112055	0.897774
chr1:64954916-64955625	0.719909	0.747225	16.538	5.41704e-05	0.00886653	1.06328
chr1:8258934-8259728	0.556517	0.943981	12.254	0.000499378	0.0469936	0.941657
chr1:9037968-9039380	0.616357	3.3286	55.1707	3.90013e-13	6.14565e-10	1.12774
chr10:100488703-100489413	0.441258	1.35246	12.2295	0.000505858	0.0469936	0.848399
chr10:122120170-122121756	0.364924	2.72451	14.3417	0.000168098	0.0209156	0.946612
chr10:129550040-129550605	1.14591	0.58319	35.33	4.76817e-09	3.27788e-06	1.47618
chr10:24306378-24307081	0.703929	0.457455	14.4828	0.000157493	0.0199573	0.468251
chr10:264390-265409	1.69373	0.622916	70.7984	3.00586e-16	8.2655e-13	1.85626
chr10:28399922-28400607	1.05678	0.541442	29.1782	9.64664e-08	4.49599e-05	0.871792
chr10:44963587-44964686	0.587317	1.78771	25.7175	5.30271e-07	0.00019186	0.926134
chr10:61410278-61411065	0.791202	1.85288	41.9221	2.03742e-10	1.80725e-07	1.26025
chr10:74056025-74056912	0.762079	0.94043	22.0459	3.31513e-06	0.000990864	1.43066
chr10:90179462-90180129	0.922711	1.2881	44.9423	4.76e-11	4.67466e-08	1.33308
chr11:112757190-112757885	0.876443	1.04878	34.3392	7.70899e-09	5.04719e-06	1.18557
chr11:114159871-114160492	0.64881	0.803202	15.918	7.47478e-05	0.0109915	1.19307
chr11:114179003-114180138	0.739871	2.35068	45.0952	4.67967e-11	4.67466e-08	1.40368
chr11:117944544-117945662	0.485316	1.58579	16.2892	6.15501e-05	0.00964206	1.02172
chr11:12070047-12070981	0.53325	2.55046	27.0761	2.70493e-07	0.000111015	1.15194
chr11:12497410-12497942	1.15246	-0.214839	23.6697	1.47007e-06	0.000470047	1.3128
chr11:130217337-130218028	0.47102	1.33265	12.321	0.000482121	0.0460325	0.704283
chr11:130429761-130430631	0.678121	1.67657	31.2753	3.43048e-08	1.81407e-05	0.86717
chr11:15106475-15107129	0.590194	0.54907	13.4018	0.000273984	0.0300947	1.09566
chr11:17012679-17013386	0.495192	1.3747	15.3805	9.82427e-05	0.0136438	1.43877
chr11:29773609-29774311	1.0835	0.912808	40.8475	3.37116e-10	2.7104e-07	1.62096
chr11:35907855-35908650	0.664444	0.724168	14.7554	0.000135678	0.017766	0.678691
chr11:6607918-6608588	0.445818	1.89728	14.0931	0.000191623	0.0229098	0.679088
chr11:70436701-70437139	0.687109	0.483843	15.9715	7.24861e-05	0.0107742	0.649313
chr11:8035432-8036193	0.615232	1.45277	24.4756	9.83381e-07	0.000325795	0.813046
chr12:109207282-109207732	0.742537	0.479152	18.6042	1.88621e-05	0.00397525	0.753042
chr12:111067105-111068172	0.506653	2.64865	28.3516	1.44109e-07	6.39145e-05	1.51221
chr12:114655891-114656610	0.718327	0.747027	17.8347	2.79208e-05	0.00529494	0.993418
chr12:121578795-121579236	0.772101	-0.229819	13.2793	0.000292727	0.0313207	0.807096
chr12:124807386-124808064	0.597677	0.67933	13.3513	0.000281354	0.0306595	0.440988
chr12:124928180-124928826	0.72047	1.57963	33.7896	1.00682e-08	6.29219e-06	1.41522
chr12:132982892-132983558	1.57223	1.47632	85.0874	5.05127e-19	1.98428e-15	1.59682
chr12:4145765-4146514	0.605149	1.73235	26.672	3.30366e-07	0.000126172	0.749188
chr12:47878079-47878962	0.424997	2.53472	17.0765	4.11123e-05	0.00743754	0.825962
chr12:52126264-52127067	0.582035	2.45705	32.1173	2.27356e-08	1.25037e-05	1.09681
chr12:5616809-5618169	1.15604	2.75643	106.533	1.41636e-22	7.78941e-19	1.55907
chr12:93809869-93810394	1.04201	0.539085	27.7509	2.13657e-07	9.32561e-05	1.40171
chr12:99917912-99918468	0.688802	0.404364	14.1403	0.000186607	0.0225057	0.762947
chr13:109274210-109274998	1.11672	1.47117	55.7583	2.96785e-13	5.10062e-10	1.57736
chr13:110480811-110482327	0.910985	1.70284	38.2973	1.29255e-09	9.3533e-07	1.10042
chr13:113410221-113411603	0.332723	2.86461	14.2888	0.000172765	0.0212084	1.44039
chr13:113800692-113802589	0.309905	2.74477	12.1529	0.000526611	0.0487567	0.797957
chr13:114298820-114299317	0.787335	0.174311	16.9738	4.33304e-05	0.0076973	1.23788
chr13:19178153-19178746	0.619504	0.678607	14.7233	0.000137949	0.0179779	0.558429
chr13:28394340-28394883	0.646935	0.510106	13.5754	0.000250296	0.0283236	0.731224
chr13:30743428-30744109	0.71411	1.16511	26.9211	2.9204e-07	0.000114722	1.26013
chr13:31092801-31093625	0.509348	1.69516	16.7942	4.75659e-05	0.00812401	0.622473
chr13:37294834-37295565	0.769851	0.639027	19.1789	1.40874e-05	0.00328285	0.95242
chr13:40236095-40236771	0.689965	0.786513	18.7288	1.77111e-05	0.00378628	0.855761
chr13:46120055-46120620	0.815633	-0.0530153	14.4567	0.000158372	0.0199766	0.959503
chr13:80469689-80470412	1.0653	0.887066	41.5995	2.33747e-10	2.00862e-07	1.9062
chr13:84871308-84872050	0.708755	1.08357	21.5212	4.31547e-06	0.00121089	0.942193
chr13:96650225-96650897	1.26105	0.102965	32.7545	1.66625e-08	9.54551e-06	1.23327
chr14:20597755-20598380	0.538365	0.818362	12.6042	0.000415622	0.0409634	1.03125
chr14:34496817-34497407	0.550499	0.741917	12.9292	0.000350629	0.0361108	1.22132
chr14:59694973-59695693	0.945722	1.57716	46.2167	2.60236e-11	2.98166e-08	1.01859
chr14:75535686-75536458	0.613486	1.90782	26.9459	2.88476e-07	0.000114722	2.04877
chr14:75626731-75627443	0.622523	0.816443	14.5827	0.000148366	0.0190643	0.968419
chr14:77250798-77251430	0.759583	0.771407	20.4261	7.56712e-06	0.00200077	0.984331
chr14:79045109-79045786	0.600875	0.771872	13.8132	0.000221168	0.0257699	1.45132
chr14:94598931-94599695	0.570593	1.56993	21.9095	3.55008e-06	0.00104968	1.12232
chr15:101464788-101465769	0.368557	2.55972	14.2491	0.000176726	0.0215921	1.14815
chr15:35308770-35309235	1.01714	-0.612919	12.5937	0.000417911	0.0410418	0.685194
chr15:63340626-63341394	0.65567	2.09931	34.2081	8.25517e-09	5.27909e-06	0.925156
chr15:76177232-76178079	0.372969	2.62354	15.7162	8.26591e-05	0.0119629	1.61354
chr15:91041716-91042606	0.713503	1.30358	22.4217	2.7953e-06	0.000844672	0.838089
chr16:10961234-10961717	0.741755	0.0745741	14.5186	0.000153367	0.0195244	0.895334
chr16:11224073-11224715	0.969668	0.989616	39.5781	6.15226e-10	4.6993e-07	1.03186
chr16:12137195-12137896	0.562951	0.882053	13.1116	0.000319918	0.0337054	0.507619
chr16:2085935-2086819	0.395544	2.64983	18.1708	2.35162e-05	0.00468586	0.733212
chr16:23124150-23124742	0.857072	0.0192834	16.9587	4.36679e-05	0.0076973	1.05774
chr16:30898796-30899376	0.77605	0.375828	16.8711	4.56691e-05	0.00794816	1.02082
chr16:4212145-4213083	0.493265	1.97021	19.4206	1.24676e-05	0.00298117	0.869863
chr16:59597154-59597837	0.714935	0.71081	18.8131	1.69619e-05	0.00370172	0.802444
chr16:72291129-72292008	0.666207	0.824064	17.4132	3.46563e-05	0.00639584	1.35569
chr16:72989679-72990770	0.564506	1.8028	23.3197	1.7511e-06	0.00053502	1.11509
chr16:81158993-81159395	0.568035	0.602818	12.4961	0.000439831	0.0425982	0.595803
chr16:83919226-83920325	0.825064	2.04401	48.9348	7.28257e-12	9.536e-09	0.605224
chr16:85594625-85595430	0.458604	1.58762	14.5945	0.000147457	0.0190364	0.630203
chr16:86951747-86952569	0.485851	2.51377	23.9103	1.30366e-06	0.00042174	1.6477
chr16:88109307-88110017	0.618348	0.644994	12.5367	0.000430583	0.0419864	0.969183
chr16:88983872-88985008	0.426659	2.34277	18.4783	2.01165e-05	0.00412809	0.792645
chr16:89579306-89581800	0.790212	4.00852	105.015	8.68498e-23	5.97049e-19	2.31146
chr17:12536316-12537073	0.811413	-0.00226362	15.2574	0.00010468	0.0141798	0.724504
chr17:3182591-3183261	1.20358	0.436583	40.7854	3.44984e-10	2.7104e-07	1.10575
chr17:65463063-65463743	0.516853	1.13904	13.3459	0.000282088	0.0306595	1.10899
chr17:78669791-78670629	0.525852	2.2695	27.0442	2.74784e-07	0.000111118	1.17094
chr17:79948606-79949321	0.417043	2.1076	14.9682	0.000121541	0.0162239	0.73582
chr17:9676705-9677102	0.626069	0.235485	12.7804	0.000379005	0.0381754	1.15551
chr18:10040966-10041627	0.695926	1.13694	19.9254	9.69934e-06	0.0024469	1.10189
chr18:57293073-57293556	1.01518	-0.340334	16.2334	6.33383e-05	0.00977594	0.444756
chr18:64001622-64002330	0.64877	1.57325	26.0135	4.57819e-07	0.000167855	1.23769
chr18:73756120-73756703	0.705882	0.613697	18.2092	2.30611e-05	0.00462872	0.867912
chr18:80175308-80175923	0.620679	0.801223	16.1718	6.60181e-05	0.0100297	0.60486
chr19:1773182-1773982	0.432854	1.94677	16.4511	5.66402e-05	0.00908387	1.41105
chr19:18629620-18630608	0.428749	1.92921	13.2016	0.000304132	0.0322897	0.724272
chr19:2627242-2628117	0.503146	2.59556	28.9596	1.06825e-07	4.81554e-05	1.46992
chr19:45154228-45155096	0.5837	1.41166	21.7484	3.84949e-06	0.00111424	0.932226
chr19:47315228-47315804	0.524457	0.973361	14.3711	0.000165551	0.0207869	1.66046
chr2:101080109-101080938	0.55567	1.07379	14.0977	0.000190782	0.0229089	1.3031
chr2:102048352-102049008	1.18661	1.73903	66.9772	1.95554e-15	4.48112e-12	1.52518
chr2:102273698-102274367	1.37485	0.764969	57.7634	1.17102e-13	2.30005e-10	1.18924
chr2:134865225-134865921	1.10821	1.32629	45.9457	2.9585e-11	3.12895e-08	1.18182
chr2:144659631-144660211	0.848791	0.846693	32.3339	2.0455e-08	1.1479e-05	1.33735
chr2:16068331-16068904	0.699481	0.708534	17.2044	3.85593e-05	0.0070687	0.712324
chr2:1613746-1614332	0.764903	0.183802	15.4329	9.56223e-05	0.0134842	0.821108
chr2:16649441-16649964	0.663329	0.319664	12.4755	0.000444933	0.042929	0.83556
chr2:175626095-175626691	1.08232	-0.248677	18.9486	1.58341e-05	0.00360324	0.820745
chr2:1997237-1997872	0.610903	0.749797	13.3968	0.000274703	0.0300947	0.786325
chr2:202556018-202556610	0.67701	0.524349	14.0268	0.000199431	0.0235363	0.70911
chr2:20539170-20540420	0.343019	2.34998	12.8141	0.000372376	0.0376456	0.751239
chr2:209495842-209496344	0.798835	-0.217455	12.7	0.000395366	0.0392483	1.79373
chr2:220992838-220993544	0.876414	0.156872	17.6797	3.02235e-05	0.00569236	1.17659
chr2:222452290-222453037	0.643153	0.786955	15.3394	0.00010219	0.0140501	0.851891
chr2:227817959-227818800	0.552123	1.32888	16.4623	5.92988e-05	0.00937125	1.11161
chr2:235086463-235087256	0.683516	1.63069	27.3071	2.41303e-07	0.000100536	0.640337
chr2:237097904-237098493	1.27381	-0.045686	27.5163	2.17604e-07	9.34951e-05	1.26438
chr2:237181891-237183021	0.615282	2.08672	30.8398	4.24534e-08	2.08462e-05	0.762577
chr2:238727787-238728464	0.517358	0.928821	12.285	0.000491322	0.0466592	0.771441
chr2:44959779-44960438	0.757519	1.04779	25.0883	7.24881e-07	0.000246084	0.835878
chr2:45237808-45238641	0.584446	0.85362	15.5196	9.14444e-05	0.0130288	0.655712
chr2:49306709-49307387	0.901443	0.081356	15.3069	0.00010215	0.0140501	1.01031
chr2:72965585-72966346	0.476544	1.67809	16.284	6.17137e-05	0.00964206	0.788262
chr2:85449085-85449740	0.545387	1.36036	16.4798	5.58141e-05	0.00908152	1.09522
chr2:85708680-85709176	1.98088	0.786977	84.7656	5.82347e-19	2.00167e-15	1.66418
chr2:9699194-9700005	0.56227	1.78795	21.39	4.60977e-06	0.0012804	0.936075
chr20:25237536-25238339	0.52742	2.44752	31.201	3.55746e-08	1.82517e-05	2.11778
chr20:25277706-25278463	0.459562	2.06611	18.0373	2.51944e-05	0.00487884	0.812079
chr20:35883732-35884544	0.41606	2.34079	17.1741	3.911e-05	0.00712216	1.93098
chr20:47333987-47334590	1.38971	0.709908	48.1794	1.02985e-11	1.28722e-08	1.72017
chr20:50395128-50395822	0.62748	1.65956	25.1561	7.00853e-07	0.000240901	0.895646
chr20:58031380-58032148	0.666839	1.22448	20.7066	6.60641e-06	0.00178101	0.71139
chr21:37658857-37659630	0.60638	1.80114	26.4178	3.74681e-07	0.00013923	1.2904
chr21:40936701-40937393	0.557565	0.688775	12.1234	0.000534833	0.0491868	1.33872
chr21:44005326-44006549	0.441778	1.76865	13.9625	0.000204655	0.0239473	1.01304
chr22:17570674-17571418	0.735479	1.69741	36.7957	2.34727e-09	1.65501e-06	1.02333
chr22:22358144-22358704	0.892359	0.313694	21.37	4.65641e-06	0.00128042	0.974034
chr22:37724408-37725240	0.620447	1.26259	14.5599	0.000150128	0.019201	0.679546
chr3:13053075-13053774	0.545262	1.0047	13.3144	0.000286753	0.0310439	0.5901
chr3:131386243-131386942	0.79029	1.51866	33.6592	1.07271e-08	6.55498e-06	0.759467
chr3:141274669-141275547	0.600269	2.04168	31.8195	2.62935e-08	1.41769e-05	1.2631
chr3:143127594-143128311	0.610368	1.45372	19.607	1.13588e-05	0.00276412	0.949931
chr3:14378105-14378828	0.537905	1.18106	16.445	5.68196e-05	0.00908387	0.672179
chr3:156668228-156668966	0.837612	-0.127665	14.3542	0.000167008	0.0208744	0.875906
chr3:156906272-156906842	1.21338	-0.243077	18.9123	1.65685e-05	0.00370172	1.1175
chr3:183370551-183371474	0.770873	2.41303	55.313	4.0229e-13	6.14565e-10	2.22707
chr3:183765260-183765868	0.685549	0.713163	17.6607	3.05008e-05	0.00570551	0.789895
chr3:186438043-186438760	0.859473	-0.0894748	12.7343	0.000388257	0.0386822	0.506366
chr3:188220307-188221588	0.454937	2.48917	21.5223	4.313e-06	0.00121089	0.979543
chr3:192490694-192491228	1.05726	-0.615291	16.1812	6.50595e-05	0.00993892	1.38522
chr3:193530555-193531241	0.985434	0.734807	29.9973	6.41591e-08	3.09517e-05	0.971877
chr3:34008306-34008715	0.779048	0.0983911	16.2242	6.36371e-05	0.00977594	0.657556
chr3:49661095-49661901	0.540261	2.08391	25.5269	5.82898e-07	0.000205128	1.10302
chr3:68835102-68835722	0.793218	-0.0852852	12.9892	0.000357542	0.036549	0.757979
chr3:74531441-74532011	0.750671	0.241609	13.734	0.000230465	0.0266275	0.642168
chr3:98922700-98923336	0.955137	0.656682	30.8706	4.18597e-08	2.08462e-05	2.01794
chr4:107579072-107579511	0.834279	0.0494257	18.5821	1.90826e-05	0.00397525	0.812071
chr4:114382943-114383566	0.703569	0.68067	18.8135	1.69589e-05	0.00370172	0.525843
chr4:1461844-1462911	0.520697	2.3835	27.3845	2.32242e-07	9.8249e-05	1.1215
chr4:153651966-153652511	0.774644	0.51576	20.3137	7.9316e-06	0.00206241	0.88246
chr4:163114127-163114779	1.00409	-0.118426	20.0095	9.25777e-06	0.00237916	0.732157
chr4:166538490-166538897	0.901034	-0.403954	13.5421	0.00025467	0.0286242	0.310656
chr4:186547047-186547930	1.61384	2.13664	115.075	2.12804e-23	1.95056e-19	1.5941
chr4:186772833-186773458	0.78424	0.439501	18.0548	2.49475e-05	0.00486529	1.55967
chr4:25694367-25695003	0.88496	0.181403	18.0714	2.47374e-05	0.00485878	0.692099
chr4:29937252-29937869	1.25417	-0.722551	17.5009	3.30942e-05	0.00614881	0.0898226
chr4:3444595-3445067	0.459679	1.16454	12.6795	0.000399985	0.0395639	0.538553
chr4:4671950-4672790	1.08822	2.14776	85.9427	3.46251e-19	1.58687e-15	1.15453
chr4:559637-560192	0.72922	0.522977	12.5761	0.000421781	0.0412745	1.22464
chr4:58585115-58585801	0.548453	1.2033	14.2286	0.000178246	0.0215921	0.937168
chr4:75327983-75328663	0.625478	0.844188	16.0073	7.11409e-05	0.0106898	0.864066
chr4:8095915-8096897	0.532604	1.53443	18.3931	2.10001e-05	0.0042775	1.2137
chr4:9990203-9990812	0.556923	0.838537	13.0386	0.000331149	0.0345948	0.702879
chr5:126280233-126280937	0.790315	1.03687	24.0351	1.22796e-06	0.000401983	0.935195
chr5:132363084-132363963	0.887177	0.971924	33.0158	1.46712e-08	8.77021e-06	1.3199
chr5:133306414-133306831	0.536865	0.740587	13.4241	0.000270827	0.0299961	0.914161
chr5:14588754-14589534	0.551197	1.36165	16.3695	5.9062e-05	0.00937125	0.58921
chr5:148268206-148268998	0.580872	1.06235	14.0152	0.000199312	0.0235363	1.13012
chr5:149135270-149135927	0.796269	0.477931	15.7326	8.19411e-05	0.0119218	0.696056
chr5:149600753-149601523	0.699725	1.28044	23.4093	1.69471e-06	0.000523608	0.810413
chr5:150780031-150780772	0.573689	1.37725	19.2358	1.3687e-05	0.0032168	1.01226
chr5:172868855-172869628	0.545708	1.68026	21.7648	3.81798e-06	0.00111424	1.15707
chr5:172899981-172900542	0.56668	1.12619	16.6765	5.04575e-05	0.0085647	1.15777
chr5:176565270-176566025	0.41947	1.73905	13.4184	0.000271621	0.0299961	0.838449
chr5:31678099-31678638	0.839071	0.397171	16.6345	5.15864e-05	0.0085939	1.1034
chr5:36679960-36680712	0.592923	1.10206	16.798	4.74219e-05	0.00812401	0.841039
chr5:38653062-38653904	0.769991	0.24068	14.61	0.00014628	0.0189736	0.589762
chr5:50343590-50344287	1.06716	0.36994	23.5647	1.54922e-06	0.000484095	0.65666
chr5:6518940-6520501	0.564227	3.08274	38.1727	1.2087e-09	8.98296e-07	1.03479
chr5:71748261-71748882	1.15593	0.934011	49.1673	6.46741e-12	8.89204e-09	1.15665
chr5:72949444-72949987	0.828201	0.1879	16.6223	5.18796e-05	0.0085939	0.66424
chr6:109999971-110000840	1.88999	0.326323	54.0776	6.48844e-13	9.39048e-10	1.52671
chr6:110952173-110952797	0.94458	0.560825	29.0819	1.00589e-07	4.61001e-05	1.49086
chr6:11364890-11365517	0.78855	0.581069	16.6572	5.09754e-05	0.0085939	0.93453
chr6:140857765-140858166	1.44177	-1.52147	12.4395	0.000453081	0.0435623	1.67996
chr6:147156683-147157362	0.656448	0.993101	18.9926	1.54842e-05	0.00357802	1.20235
chr6:150177541-150178437	0.512955	1.08361	14.3302	0.000169098	0.0209453	0.6781
chr6:25006296-25007058	1.0616	1.25003	46.9381	1.85015e-11	2.21197e-08	1.28133
chr6:33730412-33731410	0.529135	2.79509	32.9397	1.52249e-08	8.90756e-06	0.967559
chr6:35722084-35723042	0.461611	1.709	13.9767	0.000203669	0.0239338	1.04821
chr6:87869146-87869740	0.797271	-0.250074	12.2821	0.000492078	0.0466592	0.45707
chr6:88368034-88368542	1.20165	-0.608746	17.8363	2.78878e-05	0.00529494	1.40906
chr7:101100035-101100777	0.435038	2.2274	18.946	1.58554e-05	0.00360324	1.95817
chr7:102063706-102064236	0.510854	1.09881	14.8516	0.000129089	0.0170658	1.6173
chr7:139733931-139734947	0.795564	1.3861	34.592	6.81917e-09	4.5735e-06	1.08182
chr7:150874319-150875080	0.810633	0.820149	20.5737	6.95573e-06	0.00185698	0.705481
chr7:150911758-150912271	0.687015	0.368029	14.2925	0.000172434	0.0212084	0.460458
chr7:151680466-151681295	0.536189	1.29347	15.72	8.32435e-05	0.0119844	0.75613
chr7:157861615-157862326	0.826179	2.01036	44.6	5.59987e-11	5.30983e-08	1.43775
chr7:157872856-157874064	0.67427	3.39044	57.4353	1.38036e-13	2.53048e-10	1.09228
chr7:17717506-17718202	0.751929	0.0775344	12.2742	0.000494119	0.0466917	0.565592
chr7:2168709-2169300	0.521645	0.856333	12.2323	0.000505107	0.0469936	0.798538
chr7:236809-237481	0.786287	1.77076	41.1116	2.95138e-10	2.45931e-07	1.05521
chr7:29212660-29213298	0.673897	0.42622	14.2339	0.000177757	0.0215921	0.734838
chr7:2980858-2981348	0.606432	0.748949	15.0593	0.000115956	0.0156302	0.436664
chr7:3275643-3276202	0.68544	0.25807	13.2862	0.000291004	0.0312579	0.697155
chr7:37332940-37333553	0.836516	0.381421	18.8209	1.68949e-05	0.00370172	0.694818
chr7:44693746-44694344	0.510703	1.44639	16.6234	5.18497e-05	0.0085939	0.841325
chr7:50342539-50343065	0.876492	0.368332	20.309	7.95022e-06	0.00206241	1.46141
chr7:50502089-50502844	0.495678	1.58595	16.0552	6.94122e-05	0.0104873	1.00109
chr7:54349179-54349659	1.73943	-0.988463	24.9489	7.76937e-07	0.000260539	1.30699
chr7:54967206-54968029	0.689598	1.68282	31.2089	3.58423e-08	1.82517e-05	1.97169
chr7:632234-633116	0.392126	2.00453	13.0869	0.000323961	0.0340011	0.920578
chr7:89960013-89960703	0.873822	-0.0587325	15.4402	9.52612e-05	0.0134842	0.686721
chr7:95608764-95609200	0.92664	-0.225837	17.0495	4.1683e-05	0.0074915	1.87949
chr7:96349366-96350041	0.754709	1.15461	25.5048	5.89319e-07	0.000205128	0.963566
chr7:98569733-98570586	0.875697	2.1494	59.0423	6.48245e-14	1.37119e-10	1.20671
chr8:123405393-123406013	1.01654	0.249243	18.8823	1.6383e-05	0.00369262	0.732374
chr8:127391008-127391650	0.605108	0.709348	12.4224	0.000457157	0.0438011	0.660598
chr8:133674731-133675456	0.870413	0.210345	19.6925	1.08773e-05	0.00267057	0.696233
chr8:21583811-21584325	0.693217	0.224035	13.6638	0.000239037	0.0271613	1.21557
chr8:48591460-48592137	0.573269	1.38333	21.1462	5.21189e-06	0.00141898	0.983106
chr8:66289806-66290992	0.584784	0.872282	13.5249	0.000256971	0.0287244	0.926537
chr8:90001301-90002271	0.936011	2.49601	69.5784	6.14582e-16	1.53634e-12	0.991174
chr8:9088500-9089160	0.673159	1.3793	26.4459	3.69501e-07	0.000139186	1.73606
chr8:9104175-9104873	0.641449	1.03041	18.7224	1.77624e-05	0.00378628	0.657437
chr8:98402363-98403115	0.418891	2.10613	16.5471	5.39189e-05	0.00886653	1.73253
chr9:116837228-116838318	0.490394	1.33054	13.0163	0.000335035	0.034749	1.31768
chr9:122453549-122454251	0.607402	0.882654	16.9661	4.35029e-05	0.0076973	1.25596
chr9:124510410-124511348	0.498501	1.444	14.9569	0.000122254	0.0162403	0.725373
chr9:135574321-135575274	0.397138	1.65476	12.8681	0.000362001	0.0368678	0.821824
chr9:137212781-137213614	0.423886	2.31494	18.5058	1.98373e-05	0.00410139	0.886765
chr9:70480548-70481219	0.661067	0.821544	16.264	6.23522e-05	0.00968679	0.769262
chr9:78323821-78324436	0.622526	0.832624	15.4055	9.69824e-05	0.0135372	0.823223
chr9:83132796-83133348	1.36611	-1.12493	15.0298	0.000117735	0.0157926	0.679276
chr9:91042891-91043572	0.562371	1.01553	12.9187	0.000352831	0.036202	0.680929
chrX:113763961-113764542	0.648759	0.970181	18.1252	2.40691e-05	0.00476153	0.701095
chrX:12419522-12420118	0.660604	0.773339	16.4561	5.6497e-05	0.00908387	1.31435
chrX:128504784-128505550	0.940187	0.196854	18.7484	1.76122e-05	0.00378628	0.550616
chrX:134512287-134513108	0.662502	1.24306	23.5706	1.54466e-06	0.000484095	1.45558
chrX:147757669-147758284	0.854315	-0.120905	15.2617	0.000104447	0.0141798	0.820921
chrX:153592644-153593626	0.512364	2.43384	25.5523	5.75588e-07	0.000205128	0.842823
chrX:18610184-18610722	0.955603	-0.287651	15.4149	9.65129e-05	0.0135372	1.13585
chrX:38305852-38306470	1.36609	0.0057731	26.7913	3.11407e-07	0.000120607	1.32394
chrX:44184026-44184479	0.808239	-0.187273	12.7346	0.000388198	0.0386822	0.633033
chrX:65772551-65773335	0.589193	1.24858	15.5195	9.14454e-05	0.0130288	0.704997
chrX:9390891-9391419	0.706431	0.163012	13.01	0.000336142	0.034749	0.797549

## Sheet: 1hr_repressed
coordinate	logFC	logCPM	F	PValue	FDR	logFC (baseline)
chr1:2097847-2098409	-0.498178	0.995968	13.2626	0.00030749	0.0325206	2.33624
chr10:129718374-129719378	-0.303972	3.03747	13.7918	0.000223638	0.0259477	2.15971
chr11:4228766-4229200	-4.08142	-4.22366	13.4498	0.000267218	0.0297489	1.66732
chr11:45719761-45720185	-0.952744	-0.66488	15.3175	0.000103399	0.0141456	0.512695
chr12:47556132-47556874	-0.388091	1.83445	13.7034	0.000234168	0.0268298	2.91245
chr13:68708125-68708966	-0.419132	1.40848	12.4956	0.000439955	0.0425982	2.56478
chr14:55212188-55213125	-0.531698	0.741766	13.2403	0.000298051	0.0317667	1.91543
chr18:7711421-7712005	-0.602378	0.728481	16.8129	4.7053e-05	0.00812401	0.978047
chr2:103637595-103638458	-0.434333	1.47042	13.0987	0.000332135	0.0345948	2.95564
chr2:188298849-188299540	-0.479749	1.18666	14.7698	0.000134669	0.0177183	3.04473
chr2:82149632-82150129	-0.911669	-0.204222	19.4014	1.25845e-05	0.00298318	1.14842
chr3:145357563-145358424	-0.46651	1.81888	18.4486	2.29495e-05	0.00462872	3.2501
chr3:912573-913353	-0.33369	2.18306	12.1393	0.000530385	0.0489413	4.01026
chr4:176335329-176335870	-0.972156	-0.584359	16.9093	4.47844e-05	0.00784383	0.735502
chr4:53595091-53595693	-0.606866	0.422978	14.0738	0.000193157	0.0229932	1.25147
chr7:152082173-152083068	-0.708548	0.0333913	13.6845	0.000236481	0.0269823	1.38412
chr7:18430436-18431381	-0.468603	1.26868	13.4049	0.000289305	0.0311973	2.57072
chr8:66123886-66124770	-0.320595	2.40587	12.2392	0.000503285	0.0469936	2.57989
chrX:47815652-47816523	-0.470933	1.76857	19.4396	1.23483e-05	0.00297853	2.61231

## Sheet: 4hr_induced
coordinate	logFC	logCPM	F	PValue	FDR	logFC (baseline)
chr1:100947159-100947627	1.29952	-1.12588	15.6679	8.47184e-05	0.00180169	1.37979
chr1:103300249-103300915	0.804999	0.657217	27.0637	2.72154e-07	1.03081e-05	2.85004
chr1:103377165-103377813	1.25347	1.13723	81.8709	6.26505e-18	1.02545e-15	2.02961
chr1:10745855-10746284	0.629492	0.850156	19.9175	9.69044e-06	0.000261243	0.920712
chr1:107502479-107502918	1.6199	-1.02676	25.8908	4.86568e-07	1.73988e-05	1.39583
chr1:10818461-10819273	0.462962	1.77239	18.8408	1.67248e-05	0.000429411	1.26875
chr1:111489469-111490108	0.880082	0.323585	25.6984	5.35321e-07	1.88721e-05	0.92168
chr1:11158965-11159539	0.697157	0.0188944	12.2922	0.000489463	0.00831846	0.829035
chr1:115617808-115618292	0.567929	0.177611	9.92488	0.00171331	0.0236145	0.898482
chr1:11569528-11570265	1.59601	2.45114	261.265	6.575e-49	8.21816e-46	2.67218
chr1:116376316-116376782	0.543032	0.230632	9.47093	0.00218456	0.0288388	1.60965
chr1:11829318-11830078	1.50864	2.0177	186.657	4.12778e-37	2.63967e-34	2.76687
chr1:11874005-11874629	0.904783	1.41791	58.1761	9.67452e-14	9.46726e-12	1.15968
chr1:119542542-119543050	0.757425	-0.2063	12.868	0.000362439	0.0064299	0.928536
chr1:12572511-12573097	0.56202	0.73627	14.6867	0.000140586	0.00280946	1.20839
chr1:12860136-12860752	0.705978	-0.0300192	12.4195	0.000457865	0.00785916	0.825795
chr1:1331564-1332994	0.419598	2.52078	22.3546	2.83929e-06	8.53093e-05	0.69312
chr1:13619767-13620481	1.12813	0.685677	48.7518	8.49305e-12	6.69175e-10	1.74812
chr1:13948644-13949345	1.31398	0.830657	77.1396	1.84043e-17	2.78066e-15	2.15146
chr1:145891821-145892584	0.579092	1.47452	25.1073	7.18065e-07	2.45284e-05	1.72515
chr1:145949153-145949568	0.84483	-0.415384	13.4166	0.000271878	0.0049874	0.577533
chr1:147109745-147110340	1.03321	0.339449	34.6016	6.78751e-09	3.48865e-07	1.05794
chr1:147230932-147231541	1.36825	-0.0656425	43.4922	9.48082e-11	6.46641e-09	2.13993
chr1:147242180-147242773	0.512171	0.432277	9.95564	0.00168539	0.0233711	0.994536
chr1:147769476-147770394	0.654711	0.63962	17.4566	3.38519e-05	0.000805364	1.03472
chr1:148424122-148424616	0.67234	-0.307873	9.57157	0.00206981	0.0276262	1.2814
chr1:149428450-149428872	2.29819	-2.16327	16.123	6.70338e-05	0.00146993	2.32093
chr1:150281530-150282263	0.409442	0.997135	9.13129	0.00262187	0.0334553	1.03981
chr1:150561079-150562480	0.309366	2.37804	11.5908	0.000707867	0.0113631	1.42919
chr1:15266118-15266727	0.787599	-0.388643	12.4143	0.000459092	0.00787039	2.31167
chr1:154418069-154418899	0.695476	1.85256	42.7601	1.34352e-10	8.96703e-09	1.80158
chr1:154877263-154877969	0.650425	1.15854	26.1655	4.24584e-07	1.53621e-05	1.33521
chr1:155017071-155018023	0.708351	1.73295	42.2744	1.69368e-10	1.09841e-08	1.56503
chr1:155131115-155131685	0.855681	0.733929	32.4225	1.95906e-08	9.20857e-07	0.746915
chr1:156616176-156616937	1.40445	0.699687	76.3222	2.49791e-17	3.67313e-15	1.319
chr1:157283875-157285044	3.85505	4.15158	2088.64	8.18254e-196	1.12502e-191	4.00492
chr1:157419481-157420855	3.72078	4.84599	2583.01	1.72413e-217	4.74102e-213	4.13154
chr1:158989406-158989807	1.27696	-1.45697	13.0219	0.000334054	0.00597258	0.990826
chr1:159598027-159598725	0.386076	1.22386	9.77264	0.00185857	0.0251793	1.75785
chr1:160132125-160132621	0.848612	0.17144	21.2681	4.90146e-06	0.000139669	0.445144
chr1:16015844-16016497	0.390837	1.55579	12.439	0.000453185	0.00779343	1.10238
chr1:161242758-161243200	0.921321	-0.533746	14.8354	0.000130179	0.00263987	1.01723
chr1:16195296-16195819	0.638954	-0.254209	9.09228	0.00267751	0.033976	1.10209
chr1:162388397-162389105	1.35454	1.37466	110.28	9.1935e-24	2.4544e-21	1.77135
chr1:165429241-165429944	0.85294	1.07865	40.1419	4.69497e-10	2.86894e-08	1.56728
chr1:167136064-167136727	0.971062	0.354713	32.7777	1.64752e-08	7.90636e-07	1.57171
chr1:169485604-169486387	0.46961	1.48784	16.4895	5.55366e-05	0.00125073	0.978686
chr1:172746166-172746760	0.955083	0.779691	39.158	7.52678e-10	4.47647e-08	1.51206
chr1:175232162-175232665	0.773092	-0.353684	11.9951	0.000573227	0.00953574	0.760144
chr1:177471179-177471672	1.37477	-1.05375	20.0173	9.21334e-06	0.000249604	1.21774
chr1:177589316-177589737	0.753757	-0.157324	13.6394	0.000242095	0.00449806	0.947276
chr1:178536866-178537925	0.3663	1.59767	11.0075	0.00096339	0.0147996	0.907176
chr1:18077753-18078256	0.571324	0.807387	15.853	7.70169e-05	0.00165843	0.964206
chr1:181247154-181247717	0.593225	-0.15546	8.41918	0.00385162	0.045632	0.964755
chr1:182173847-182174545	0.851655	-0.69787	10.5199	0.00124777	0.0183777	0.82087
chr1:182407559-182407988	0.685254	-0.257741	10.6539	0.00116206	0.0173288	0.657617
chr1:183261185-183261995	0.927683	0.761753	38.8547	8.70714e-10	5.13796e-08	1.62049
chr1:183353531-183354077	0.5769	0.167772	10.0221	0.00162664	0.0227283	0.798043
chr1:183375603-183376054	0.927616	-0.809274	11.785	0.000639019	0.0104345	0.790293
chr1:183915892-183916601	0.560595	0.751152	13.9247	0.000208766	0.00395089	1.41879
chr1:186792884-186793315	1.14178	-1.6077	8.46894	0.00374913	0.0446292	1.06199
chr1:192904457-192904921	1.27965	-1.23859	14.8982	0.00012602	0.0025726	1.72382
chr1:192907516-192908121	0.86385	-0.584658	11.8591	0.000617984	0.0101576	1.31197
chr1:193156678-193157134	1.23077	-1.05024	16.3755	5.8881e-05	0.00131635	1.25956
chr1:195894325-195895029	1.55201	0.78933	97.0215	2.7216e-21	6.23654e-19	1.76219
chr1:201358439-201359157	0.44771	1.43476	14.9989	0.000119632	0.00245862	0.966097
chr1:203558287-203558753	0.618004	-0.0247055	10.0933	0.00156601	0.0220605	1.25246
chr1:204150089-204150629	0.932307	0.389828	28.7525	1.18291e-07	4.84043e-06	1.08788
chr1:204662464-204662926	0.908468	-0.0348216	20.3578	7.75694e-06	0.000212875	0.727098
chr1:205939643-205940199	0.543422	0.571935	11.7264	0.000659028	0.010704	1.16893
chr1:205976043-205976497	0.662104	0.512418	16.944	4.39957e-05	0.00101663	1.08272
chr1:209530711-209531449	2.04411	1.61019	250.257	3.09624e-47	3.40562e-44	2.21308
chr1:209873249-209874016	0.943583	0.558767	32.6962	1.71426e-08	8.16599e-07	1.67433
chr1:211197991-211198652	1.06258	0.156788	29.5305	8.06854e-08	3.4345e-06	1.9158
chr1:211874523-211875152	1.00486	0.722434	42.5422	1.4906e-10	9.82941e-09	0.919931
chr1:213201552-213201952	1.96811	-1.31383	29.9319	6.62518e-08	2.87349e-06	1.48245
chr1:21447195-21447807	1.00357	-0.750126	14.7779	0.000134111	0.00270661	1.32298
chr1:216765540-216765977	0.938684	-0.362642	17.8813	2.72547e-05	0.000662642	0.91504
chr1:221563317-221563957	0.753293	1.10597	31.4634	3.23731e-08	1.4714e-06	1.57489
chr1:221839684-221840443	0.359709	1.79366	11.5611	0.0007195	0.0115296	2.44034
chr1:221845816-221846474	0.783689	1.35271	40.3233	4.3042e-10	2.64781e-08	1.4701
chr1:221891721-221892201	1.35286	-0.369041	32.835	1.60219e-08	7.70228e-07	1.25369
chr1:22295885-22296373	0.679492	-0.0951466	11.4897	0.000746642	0.0118952	1.10412
chr1:223109559-223110251	1.41724	1.16054	110.981	6.82692e-24	1.85868e-21	2.18917
chr1:2255120-2255947	0.459785	1.49015	15.797	7.927e-05	0.00170161	1.01694
chr1:225736280-225736844	0.694841	0.528919	18.4189	2.07259e-05	0.000517052	0.985635
chr1:227933758-227934203	0.937049	0.160033	24.9937	7.60314e-07	2.57794e-05	0.91133
chr1:228197452-228198115	1.17313	0.619325	51.3041	2.37156e-12	1.98216e-10	1.56752
chr1:22853617-22854065	0.628701	1.02359	22.6615	2.43442e-06	7.42147e-05	0.729582
chr1:229843687-229844289	0.797591	-0.150334	14.4253	0.000160965	0.00316836	0.835382
chr1:230629636-230630031	0.780929	-0.506717	11.453	0.000761219	0.0121134	0.988689
chr1:231278134-231278589	0.647966	0.133062	12.1066	0.000539575	0.00905814	0.880547
chr1:231800091-231800659	0.940129	-0.0818919	21.4125	4.55792e-06	0.000130631	1.31883
chr1:231926357-231926812	1.6253	-0.109845	56.9017	1.74564e-13	1.65523e-11	1.91319
chr1:233355917-233356358	0.82967	-0.227562	15.0297	0.000117737	0.00242331	1.22238
chr1:234072681-234073441	1.10382	0.896216	57.8572	1.12129e-13	1.08951e-11	1.79664
chr1:234666287-234666712	0.707531	-0.171595	11.9752	0.000578165	0.00959468	0.758889
chr1:234719383-234719973	0.680283	0.816385	21.3871	4.61665e-06	0.000132101	1.0892
chr1:23477218-23477937	1.05304	1.09321	59.3153	5.71466e-14	5.79858e-12	1.70502
chr1:234875649-234876401	0.52529	1.2126	17.6539	3.06067e-05	0.00073376	1.24263
chr1:234997120-234997786	1.60861	1.56308	182.766	1.82957e-36	1.1434e-33	2.18143
chr1:235101935-235102357	0.718673	0.0741495	14.2993	0.000171993	0.00335186	0.843581
chr1:237891891-237892515	0.58138	0.59921	13.8188	0.00022052	0.00413915	2.03699
chr1:24121481-24122067	0.863858	0.94072	38.4642	1.05053e-09	6.12025e-08	1.07448
chr1:242530621-242531231	1.51677	0.0460544	55.366	3.68121e-13	3.3742e-11	2.30276
chr1:242610174-242610712	0.889804	-0.400031	15.2594	0.000104574	0.00218674	1.20584
chr1:24558445-24558867	0.7455	0.266271	17.6882	3.00755e-05	0.000723549	1.05333
chr1:246052070-246052641	1.31726	-1.4198	13.0862	0.000323028	0.00579806	1.01434
chr1:246947286-246947715	1.15692	-0.576525	22.1181	3.19702e-06	9.50397e-05	1.02151
chr1:247632676-247633097	0.97238	-0.907544	11.2243	0.000858973	0.0134664	1.55152
chr1:24793740-24794339	1.23248	-0.474294	25.1269	7.11111e-07	2.44122e-05	1.82518
chr1:26035780-26036998	0.510543	2.30881	29.2974	9.04764e-08	3.82169e-06	1.50724
chr1:26849131-26849928	0.379824	2.05461	14.9185	0.000124703	0.00254951	1.51885
chr1:26948034-26948443	0.794935	-0.393942	12.6198	0.000412236	0.00714733	1.02762
chr1:26961701-26962173	0.750035	-0.0908271	14.5174	0.000153467	0.00303382	1.29794
chr1:26999021-26999971	0.585209	1.45842	24.8948	7.98114e-07	2.69283e-05	1.8495
chr1:27630889-27631597	0.501897	1.39373	16.8516	4.61444e-05	0.00105301	1.22263
chr1:2800529-2800961	0.384898	1.10949	9.45719	0.00220072	0.0289963	0.985988
chr1:30109810-30110324	0.57801	0.245431	10.3198	0.00138971	0.020081	1.12248
chr1:30788349-30789158	1.41233	2.33617	201.002	1.82044e-39	1.43024e-36	2.15208
chr1:30864008-30864505	0.521288	0.220845	8.93832	0.00290906	0.0364434	0.790522
chr1:32501713-32502492	1.52801	0.0836387	50.9549	3.34517e-12	2.72147e-10	1.58055
chr1:33939943-33940462	0.884677	0.226602	22.5479	2.57709e-06	7.7959e-05	1.65505
chr1:3666364-3666971	0.514148	0.515125	10.3702	0.00135122	0.0196072	0.895658
chr1:36673138-36673926	1.27388	1.01137	78.0941	1.13014e-17	1.7758e-15	1.61345
chr1:38008968-38009504	0.578107	0.466152	12.6875	0.000397871	0.00692009	1.07221
chr1:39540595-39541125	0.412962	0.793302	8.32736	0.00404831	0.0474714	1.66362
chr1:40303117-40303534	0.662504	0.262403	14.3847	0.000164386	0.00322648	0.892811
chr1:40987417-40987997	0.997753	0.276268	30.8569	4.20997e-08	1.87932e-06	1.11239
chr1:41465689-41466302	0.420963	1.0959	10.3452	0.00136929	0.0198382	1.45389
chr1:43241246-43242177	0.438397	1.1652	11.8523	0.000616787	0.0101559	0.995347
chr1:44007165-44007634	0.408813	0.930681	8.88515	0.00299369	0.037266	0.83541
chr1:44239402-44240612	0.418705	1.68908	14.9346	0.000123672	0.0025303	0.849141
chr1:45179498-45180582	0.670814	0.906778	23.3327	1.73971e-06	5.47352e-05	1.27826
chr1:46264329-46264962	0.557446	0.245062	9.51663	0.00214887	0.0284907	0.889645
chr1:46806487-46807083	0.858085	0.794752	33.1596	1.36789e-08	6.72886e-07	1.71781
chr1:48046979-48047699	1.18193	1.12784	77.8688	1.24987e-17	1.95278e-15	1.73047
chr1:48049740-48050283	0.679878	0.421785	16.928	4.43584e-05	0.00102145	1.2186
chr1:4857030-4857575	0.546964	0.0831306	8.51958	0.00364769	0.0436105	0.556584
chr1:48917897-48918495	0.563768	0.468167	12.1406	0.000530022	0.00890864	1.1362
chr1:50209637-50210227	1.12458	0.766401	53.4784	8.58011e-13	7.61083e-11	1.58617
chr1:5196681-5197514	0.455547	0.765126	9.57594	0.00206498	0.0275778	0.775741
chr1:5357350-5357853	1.16001	-0.454676	23.204	1.85537e-06	5.81745e-05	1.14707
chr1:53663143-53663794	0.39275	1.00415	8.83148	0.00308165	0.0381193	0.768757
chr1:53942560-53943078	1.42391	-0.200352	42.9525	1.22583e-10	8.20145e-09	1.51068
chr1:54118689-54119251	0.505923	0.558269	10.4237	0.00131326	0.0191881	1.15192
chr1:54606873-54607408	0.370124	1.35793	9.65988	0.00197418	0.0265327	0.754781
chr1:54623655-54624169	0.756566	-0.213678	13.0114	0.000335888	0.00599366	1.25646
chr1:55580658-55581275	0.691092	-0.227209	10.6022	0.00119439	0.0177149	1.01366
chr1:56476920-56477858	0.580479	1.14481	19.7675	1.04544e-05	0.000279372	1.22911
chr1:5652106-5652828	0.628049	1.44665	28.5571	1.30237e-07	5.28988e-06	1.25283
chr1:58988705-58989193	0.971598	0.102262	26.2938	3.98422e-07	1.4561e-05	1.10069
chr1:59159582-59160090	1.3296	-0.521484	28.8995	1.10032e-07	4.54987e-06	1.53319
chr1:61436704-61437275	0.953147	0.693965	38.1326	1.23227e-09	7.11867e-08	1.22711
chr1:6157641-6158433	0.42826	1.45703	13.5071	0.000259358	0.00478967	1.28937
chr1:6259457-6260054	0.635211	0.866936	20.2335	8.2597e-06	0.000225546	0.945754
chr1:6385684-6386166	0.4344	0.806764	9.46395	0.00219275	0.0289191	1.2348
chr1:64898096-64898749	0.621379	-0.10864	9.46527	0.0021912	0.0289125	1.41068
chr1:64954916-64955625	1.72173	0.747225	106.923	3.84147e-23	9.87221e-21	2.02902
chr1:65153466-65154085	0.834819	0.0103655	16.9586	4.36681e-05	0.00100991	1.12934
chr1:66190425-66191033	1.31392	0.450908	59.1958	6.03887e-14	6.10503e-12	1.93508
chr1:66636377-66636867	1.42341	-1.20983	17.8407	2.78255e-05	0.000674732	1.01358
chr1:67668487-67669104	0.716831	0.445716	18.6825	1.81262e-05	0.000459387	1.21664
chr1:67749639-67750360	0.503634	0.653545	11.1698	0.000884097	0.0137739	0.977942
chr1:7109513-7109910	0.602026	0.572819	15.2183	0.000106815	0.00223021	0.803833
chr1:7168407-7169002	1.60867	-0.615916	35.0204	5.53985e-09	2.90715e-07	1.57413
chr1:75780266-75780768	0.903382	-0.893933	10.2458	0.00144371	0.0206982	0.808774
chr1:75815403-75815896	1.74533	-1.08213	30.2803	5.60539e-08	2.46225e-06	1.50804
chr1:7648659-7649376	0.443869	1.11395	11.8294	0.000624267	0.0102397	0.931367
chr1:8004725-8005409	0.697175	1.35694	33.6428	1.08131e-08	5.41599e-07	1.50481
chr1:8189941-8190356	0.684388	-0.422783	8.84094	0.00306595	0.0379593	0.746024
chr1:8258934-8259728	1.38743	0.943981	88.5014	1.12212e-19	2.17296e-17	1.925
chr1:8343174-8343921	0.455133	1.90257	19.678	1.09389e-05	0.000290907	1.58334
chr1:8348464-8349133	0.467982	1.20482	13.5915	0.000248203	0.00459292	0.947515
chr1:8396778-8397394	0.749717	0.678591	23.8548	1.36772e-06	4.41426e-05	1.66197
chr1:84365637-84366230	0.558227	0.2075	9.83384	0.00179873	0.0245588	1.16232
chr1:9002138-9002547	0.747795	0.183085	16.8713	4.56665e-05	0.00104645	0.893183
chr1:9037968-9039380	1.31176	3.3286	269.562	3.72613e-50	5.39269e-47	1.95557
chr1:91016060-91016519	1.41788	-0.773686	25.8949	4.85575e-07	1.7395e-05	1.67347
chr1:91608877-91610073	0.352681	1.3148	8.62549	0.00344447	0.0417251	1.18445
chr1:92391047-92391571	1.09714	-0.400235	21.7829	3.78329e-06	0.000110204	1.69005
chr1:92804705-92805216	0.69556	-0.16585	11.5628	0.000718392	0.0115186	1.75859
chr1:9436087-9436678	1.32881	0.770218	71.9132	1.81595e-16	2.41231e-14	1.80891
chr1:95207271-95207680	0.835254	-0.0307995	18.1713	2.35099e-05	0.000577725	0.90592
chr1:95332646-95333272	1.10761	0.299382	35.4278	4.54767e-09	2.40947e-07	1.3858
chr1:95370105-95371001	1.04186	0.758027	46.1064	2.74179e-11	2.02128e-09	1.4405
chr1:9700223-9700700	0.554469	0.259294	10.1153	0.00154771	0.0218529	1.19847
chr10:100488703-100489413	0.399212	1.35246	10.7705	0.0010923	0.0165123	1.02566
chr10:100696929-100697507	0.743605	0.490197	20.8314	6.10791e-06	0.000171208	1.33435
chr10:104299966-104300490	0.657888	1.30103	28.848	1.12958e-07	4.65684e-06	1.8817
chr10:104808857-104810123	0.320145	3.13703	16.5134	5.48586e-05	0.00123648	3.39271
chr10:107160737-107161384	0.931703	0.685329	34.8217	6.10003e-09	3.16488e-07	2.05386
chr10:1101799-1102663	0.916673	1.68966	68.6387	8.00068e-16	1.00298e-13	1.83789
chr10:110429214-110429764	0.515862	0.403999	9.23892	0.00247441	0.0319005	0.741276
chr10:110784110-110784713	1.26868	0.473707	51.0099	2.74966e-12	2.25702e-10	1.45328
chr10:110837349-110837752	0.70328	-0.253938	10.6722	0.00115079	0.0171794	0.852233
chr10:11097857-11098459	0.412618	0.971531	9.37044	0.0023056	0.0301471	0.864527
chr10:111161262-111161743	0.780492	-0.140238	15.1334	0.000111599	0.00231604	0.774306
chr10:112332294-112333026	0.912751	0.798116	37.5659	1.6189e-09	9.19764e-08	1.28896
chr10:112631422-112632007	1.4638	0.0722552	50.4205	3.58902e-12	2.91123e-10	1.82194
chr10:112906763-112907475	0.835453	1.27304	43.548	9.23224e-11	6.33088e-09	1.36396
chr10:113843980-113844415	0.622202	-0.246645	8.48103	0.00372465	0.0443763	1.00165
chr10:114274854-114275249	0.867176	-0.29489	16.2919	6.14643e-05	0.00136302	0.952898
chr10:114477246-114477767	0.88698	0.310184	25.6133	5.58422e-07	1.96362e-05	1.29092
chr10:114607203-114607862	0.566936	0.202745	9.82075	0.00181136	0.0246945	0.962879
chr10:116093275-116093746	0.878727	-0.0457327	18.8183	1.69178e-05	0.000433557	1.30079
chr10:116553268-116553893	1.53942	0.0783511	60.2665	3.69792e-14	3.86044e-12	1.80892
chr10:11755429-11756088	0.799529	0.449993	23.0481	2.01049e-06	6.23095e-05	1.26401
chr10:117804417-117805348	1.09006	1.36083	75.3801	3.81186e-17	5.48788e-15	1.87376
chr10:118870423-118871193	0.732862	0.415117	19.3467	1.2938e-05	0.000339476	1.03687
chr10:118956765-118957241	0.431067	0.758101	8.74967	0.00322084	0.039521	0.784976
chr10:11898116-11898940	0.361819	1.67175	11.0731	0.000930512	0.014391	1.1132
chr10:119849333-119849927	0.582275	-0.0964819	8.6582	0.00338408	0.0411203	1.60389
chr10:120517956-120518430	0.719593	-0.469137	9.55831	0.00208457	0.0277586	0.721724
chr10:122120170-122121756	1.31451	2.72451	207.369	1.69275e-40	1.41053e-37	2.01062
chr10:122316162-122316713	1.03133	-0.170362	24.0202	1.23409e-06	4.02074e-05	1.20379
chr10:12246578-12247802	1.36883	0.479075	57.3371	1.42661e-13	1.36686e-11	2.20846
chr10:123774672-123775224	0.883704	0.636336	31.7781	2.68301e-08	1.23581e-06	1.26922
chr10:124560432-124560898	0.733752	0.283983	17.3468	3.58056e-05	0.000848047	1.14249
chr10:127329005-127329504	1.01136	-0.173446	21.633	4.07941e-06	0.000117832	1.32494
chr10:1274046-1274748	0.516053	1.26862	17.802	2.83798e-05	0.00068696	1.27077
chr10:127889597-127889993	0.850458	-0.0289948	20.0232	9.18597e-06	0.000249108	1.31405
chr10:129550040-129550605	2.24262	0.58319	160.184	1.20879e-32	6.15545e-30	2.63884
chr10:129816323-129817158	0.700505	1.88914	44.377	6.22527e-11	4.38527e-09	1.42381
chr10:130884241-130884867	0.568649	0.826219	15.8146	7.85561e-05	0.00168892	1.00491
chr10:131024127-131025359	0.677471	2.29543	52.5815	1.30436e-12	1.12436e-10	1.58628
chr10:131475672-131476494	0.474507	2.67074	29.7757	7.15982e-08	3.06668e-06	2.58528
chr10:132482048-132482619	0.683111	0.514461	16.9401	4.41419e-05	0.0010183	1.52007
chr10:132685331-132685953	0.469695	0.883898	11.1836	0.000877686	0.0136973	1.00441
chr10:132716329-132716778	0.368209	1.12008	8.41459	0.00386122	0.045726	0.946343
chr10:132765395-132766197	0.846605	1.56539	54.5052	5.31624e-13	4.82462e-11	1.16574
chr10:14713075-14713599	0.622539	0.479918	14.8537	0.000128954	0.00262277	0.959165
chr10:15710404-15710934	1.44392	-0.229899	40.2171	4.52879e-10	2.77355e-08	1.18164
chr10:16897000-16897479	0.823343	-0.560007	11.1327	0.000901638	0.0140313	1.39772
chr10:2052286-2052956	1.08614	-1.52456	9.51621	0.00213216	0.0282964	0.833368
chr10:20598610-20599086	0.787246	-0.721343	9.42623	0.00223758	0.0294116	1.22434
chr10:21183876-21184652	0.559576	0.368333	10.779	0.00108992	0.0164855	1.34192
chr10:2119326-2119735	0.728684	-0.222773	12.0025	0.000569922	0.0094865	1.06441
chr10:24306378-24307081	1.39973	0.457455	64.534	5.91026e-15	6.80001e-13	1.39175
chr10:25062230-25062866	0.762055	1.08487	32.1112	2.3623e-08	1.10474e-06	1.85776
chr10:264390-265409	2.64728	0.622916	202.446	1.06049e-39	8.5769e-37	3.03978
chr10:27242965-27243622	0.634902	0.703986	17.4675	3.37092e-05	0.000803237	1.4278
chr10:28399922-28400607	1.91959	0.541442	112.911	3.21864e-24	9.12435e-22	1.94758
chr10:29241145-29241638	0.846944	-0.0195518	18.5532	1.93578e-05	0.000487008	1.03396
chr10:29946719-29947638	0.817049	1.25293	41.1813	2.85461e-10	1.80037e-08	1.14043
chr10:31232823-31233557	0.831947	1.37391	45.8023	3.16647e-11	2.29136e-09	1.29292
chr10:31631161-31631733	0.685353	0.617767	19.6063	1.13482e-05	0.000300339	0.978846
chr10:32953071-32953606	0.858991	-0.417649	14.2432	0.000176903	0.00343537	1.2042
chr10:34665605-34665999	2.19639	-1.90256	21.6869	3.97033e-06	0.000114998	1.1272
chr10:36019005-36019474	0.511171	0.24754	8.546	0.00359587	0.0431598	0.863534
chr10:36408223-36408888	1.23967	0.0477603	36.0205	3.41371e-09	1.84784e-07	1.25908
chr10:37720962-37721356	0.50363	0.452586	9.7935	0.00183795	0.0250198	0.537769
chr10:3810010-3810492	1.10098	0.336859	38.6391	9.65801e-10	5.65055e-08	1.613
chr10:3887888-3888430	1.13926	0.236431	38.9147	8.45974e-10	5.00271e-08	1.72925
chr10:3962881-3963514	0.712168	-0.528931	8.28822	0.00413523	0.0482642	0.81192
chr10:44963587-44964686	1.10036	1.78771	100.564	5.88335e-22	1.43168e-19	1.76977
chr10:45160160-45160839	0.929638	0.672276	34.6281	6.73338e-09	3.46731e-07	2.66489
chr10:45473938-45474521	0.806305	0.593798	25.3037	6.51257e-07	2.25261e-05	0.924028
chr10:4677808-4678702	0.957327	0.102937	26.2922	3.98736e-07	1.4561e-05	1.29301
chr10:47183312-47184203	0.499531	1.51135	18.9828	1.55616e-05	0.000402552	1.00836
chr10:47373554-47374031	0.970946	0.148608	25.997	4.61593e-07	1.66355e-05	1.11374
chr10:48956919-48957546	0.476576	1.22872	15.1445	0.000110963	0.00230981	0.827772
chr10:49738208-49738682	0.359573	1.23284	8.64215	0.00341357	0.0414604	0.984109
chr10:52883924-52884499	0.689897	-0.365068	9.64672	0.00198814	0.0266813	1.39423
chr10:53596169-53596618	1.61131	-1.45988	19.5425	1.17163e-05	0.000309188	1.26628
chr10:5513207-5513633	0.685946	0.089051	12.8206	0.000376284	0.0066031	1.02776
chr10:57778818-57779401	0.78902	0.266386	19.3588	1.28593e-05	0.000337732	1.47169
chr10:58621742-58622567	1.02237	-0.233126	19.0199	1.81875e-05	0.000460515	1.72496
chr10:58856385-58857161	0.521233	0.63176	11.9706	0.000579551	0.00961187	2.3814
chr10:61410278-61411065	1.58572	1.85288	192.818	5.11374e-38	3.4297e-35	2.28635
chr10:6255521-6255953	0.784494	0.158204	17.6049	3.13824e-05	0.000750395	1.12845
chr10:62763073-62763616	0.826244	0.310725	22.1361	3.16838e-06	9.42901e-05	1.16547
chr10:63481731-63482238	1.15795	-1.45383	9.40767	0.00226023	0.0296581	1.12052
chr10:63760465-63761113	0.711192	0.110553	13.5978	0.00024739	0.00458405	0.923321
chr10:70253984-70254758	1.02329	1.68563	83.0705	1.23341e-18	2.16027e-16	1.48498
chr10:71473920-71474378	0.504228	0.519562	10.2048	0.00147558	0.0210236	1.12549
chr10:71766534-71767288	0.302006	1.8658	8.74137	0.00323532	0.0396633	1.84048
chr10:71990670-71991309	0.886517	-0.109274	18.436	2.05465e-05	0.000513625	0.996475
chr10:72119259-72119944	0.69248	0.101072	13.6806	0.000236961	0.00441161	1.00612
chr10:72248681-72249276	0.808292	0.659027	27.7267	1.96132e-07	7.74889e-06	1.56199
chr10:72334650-72335670	0.336892	2.19574	12.6779	0.000399884	0.00694631	1.25293
chr10:74056025-74056912	1.51958	0.94043	101.263	4.35268e-22	1.07829e-19	2.42219
chr10:77336774-77337426	0.818842	0.463745	25.1896	6.89281e-07	2.3722e-05	1.35774
chr10:77376841-77377326	0.718863	-0.458764	10.1846	0.00149163	0.0211973	0.796839
chr10:77737454-77738055	0.745325	0.203382	16.43	5.7411e-05	0.00128558	1.7135
chr10:78578698-78579375	0.591206	1.12137	20.1588	8.61479e-06	0.000233849	1.1556
chr10:80265909-80266539	0.778335	0.934345	31.8952	2.53388e-08	1.17697e-06	1.49138
chr10:82266497-82266888	0.789418	-0.113529	15.2344	0.000105929	0.0022134	0.925247
chr10:83764632-83765128	0.929487	-0.848288	11.892	0.000604021	0.00997919	1.63573
chr10:84632696-84633394	1.14014	-0.107654	30.944	4.03424e-08	1.80673e-06	1.95628
chr10:85139060-85139518	0.87006	-0.276319	15.9305	7.4007e-05	0.00160114	0.831695
chr10:87162855-87163256	2.08329	-1.72924	18.2245	2.28823e-05	0.000562806	1.80334
chr10:88243912-88244587	0.741133	1.1233	32.2345	2.14717e-08	1.00756e-06	1.4009
chr10:88457699-88458215	0.85396	-0.0739149	18.6274	1.86408e-05	0.000470261	1.19057
chr10:89207099-89207696	0.456572	1.16847	13.1741	0.000308535	0.00557798	0.933712
chr10:90179462-90180129	1.59232	1.2881	146.339	3.04277e-30	1.41814e-27	2.06344
chr10:90784626-90785230	1.70787	0.357517	79.713	5.48657e-18	9.08853e-16	1.83569
chr10:90960369-90960897	0.892028	0.422322	26.4628	3.66415e-07	1.35244e-05	1.04019
chr10:9227956-9228369	0.894809	-1.05449	9.17216	0.00256484	0.0328802	0.765802
chr10:92731212-92731620	0.801063	-0.644681	10.3203	0.00138755	0.0200709	0.560458
chr10:94062622-94063136	1.1887	-0.268522	27.5658	2.12351e-07	8.29438e-06	1.26757
chr10:95273336-95273956	1.27707	0.804547	72.4859	1.4023e-16	1.89021e-14	1.73804
chr10:96092655-96093488	0.513228	0.86447	13.2154	0.000301954	0.00547418	1.23485
chr10:97823546-97824281	0.472439	1.09853	13.1239	0.000316729	0.0057111	0.954239
chr10:99454350-99454913	1.07576	-0.192989	25.7298	5.27021e-07	1.86187e-05	1.15021
chr11:102300908-102301512	1.00462	1.32545	63.0012	1.0482e-14	1.16694e-12	1.78485
chr11:102306134-102306764	0.574126	0.267854	10.8648	0.00103906	0.0158031	1.23878
chr11:107128524-107129116	0.622267	-0.206967	9.24861	0.00246155	0.0317782	1.15272
chr11:109083489-109084265	0.882526	0.78385	35.4043	4.59964e-09	2.43233e-07	1.6526
chr11:110185127-110185668	0.584654	0.835429	16.5998	5.2482e-05	0.00118778	1.49148
chr11:110196169-110196654	0.690345	0.310996	16.1099	6.74882e-05	0.00147872	1.23986
chr11:111441214-111441969	1.13814	0.914192	63.8929	6.96611e-15	7.98143e-13	2.01036
chr11:112366675-112367211	0.764827	0.325281	18.5278	1.96094e-05	0.000492437	1.1167
chr11:112757190-112757885	1.54172	1.04878	117.688	4.018e-25	1.17539e-22	2.04426
chr11:113288275-113288756	0.970248	0.394063	33.1175	1.39625e-08	6.83168e-07	1.17232
chr11:113363300-113363798	0.630965	0.0278562	10.7914	0.00108028	0.0163577	0.834038
chr11:114072143-114072616	0.487015	0.352377	8.39907	0.00389385	0.0460134	0.740511
chr11:114159871-114160492	0.959592	0.803202	37.966	1.35915e-09	7.77002e-08	1.83306
chr11:114162486-114163140	1.09252	0.919285	59.6224	4.95955e-14	5.08872e-12	1.88058
chr11:114171052-114171913	0.405775	0.988546	8.68369	0.00333776	0.0406473	1.11527
chr11:114179003-114180138	1.72751	2.35068	284.734	8.23174e-52	1.25754e-48	2.66017
chr11:114315691-114316260	0.602757	0.168882	10.8129	0.00106805	0.0162082	1.00589
chr11:115830502-115831460	0.600544	0.408647	13.3169	0.000286378	0.00522825	0.555486
chr11:115985820-115986428	0.82174	0.328841	22.0882	3.24538e-06	9.63732e-05	1.71361
chr11:116813728-116814345	0.752306	1.11733	32.8975	1.56103e-08	7.55727e-07	1.3595
chr11:117944544-117945662	0.929091	1.58579	65.9912	2.66976e-15	3.15077e-13	1.71211
chr11:119047977-119048944	0.394896	2.11464	16.4607	5.63639e-05	0.00126625	1.16077
chr11:119684181-119684808	0.403998	1.43215	12.4179	0.000458237	0.00786064	1.20244
chr11:120124891-120125698	0.388522	1.08682	8.98267	0.00284034	0.0357453	1.23596
chr11:12070047-12070981	1.69704	2.55046	310.455	3.98157e-56	8.42193e-53	2.44408
chr11:121041013-121041641	2.05474	-0.368341	65.2623	3.72377e-15	4.3759e-13	1.78742
chr11:121704221-121704623	0.584957	-0.055465	8.99273	0.00282498	0.0355847	0.642864
chr11:12497410-12497942	1.63008	-0.214839	52.9754	1.0851e-12	9.5026e-11	1.93745
chr11:125102533-125103190	0.616916	0.403788	13.797	0.000223042	0.00418078	1.14456
chr11:125338193-125338972	0.412393	1.22081	10.2361	0.00145283	0.0207964	0.859141
chr11:12853588-12854302	0.759288	0.470495	21.0676	5.42224e-06	0.000153396	1.18535
chr11:128574460-128574940	1.03456	-0.960914	13.0159	0.000335093	0.00598337	0.825967
chr11:130217337-130218028	0.920278	1.33265	52.9671	1.08933e-12	9.50937e-11	1.51038
chr11:130429761-130430631	1.25547	1.67657	119.259	2.07805e-25	6.34914e-23	1.6181
chr11:131047690-131048201	0.596946	0.292562	11.7396	0.000654475	0.010649	0.777365
chr11:133269085-133269755	1.17593	0.659106	55.3882	3.52497e-13	3.25267e-11	2.14414
chr11:133939511-133940798	0.59057	1.77487	29.5528	9.43523e-08	3.96107e-06	2.18777
chr11:134024598-134025724	0.366349	1.16271	8.21038	0.00431429	0.0499093	0.763161
chr11:17012679-17013386	0.693195	1.3747	32.4639	1.91983e-08	9.03964e-07	1.67964
chr11:17467932-17468568	1.20701	1.04188	76.6958	2.1129e-17	3.15763e-15	1.6431
chr11:19628013-19628705	0.727099	0.693509	23.4093	1.67432e-06	5.292e-05	1.31098
chr11:23822231-23822799	0.960223	-0.858229	11.6921	0.000671071	0.0108612	1.29337
chr11:27972524-27973005	1.05325	-0.783122	15.6512	8.54482e-05	0.00181581	1.70467
chr11:29773609-29774311	2.31737	0.912808	214.353	1.45041e-41	1.24635e-38	2.85256
chr11:3124110-3124723	0.376237	1.34173	10.0244	0.00162467	0.0227124	1.10935
chr11:3199034-3199570	0.848912	0.495535	25.2253	6.77131e-07	2.3333e-05	1.50904
chr11:32113122-32113766	0.77327	0.375034	19.6419	1.1141e-05	0.00029549	1.60599
chr11:34316722-34317147	0.607534	-0.150758	8.91044	0.00295313	0.0368684	0.738548
chr11:34318400-34318982	0.54072	0.48033	11.0203	0.000956868	0.0147159	1.23499
chr11:35907855-35908650	1.51658	0.724168	88.9969	9.02613e-20	1.78562e-17	1.70535
chr11:44659459-44660256	0.439752	1.15972	11.7933	0.000636238	0.0103953	1.12199
chr11:44689333-44690201	0.691145	0.697701	21.7242	3.89654e-06	0.000113115	1.00775
chr11:45765794-45766846	0.509351	0.872254	12.9356	0.000349453	0.00622362	0.847873
chr11:45876356-45876896	0.546855	0.340296	10.032	0.00161807	0.0226662	0.924357
chr11:48993208-48993634	1.13992	-1.43475	10.3184	0.00138899	0.020081	1.11348
chr11:5097445-5097923	0.992664	-1.31322	8.39307	0.00390653	0.0461038	1.69317
chr11:5646274-5646743	1.27758	-0.74229	22.0271	3.34653e-06	9.89492e-05	1.34522
chr11:61851073-61851913	0.463734	1.54535	17.3645	3.54831e-05	0.000841132	1.533
chr11:61961233-61961798	0.495772	0.345045	8.69325	0.00332054	0.040499	0.829219
chr11:62232627-62233098	0.551474	0.129877	9.35683	0.00232252	0.0302963	1.24876
chr11:62508151-62508877	0.66171	0.598953	18.0516	2.49886e-05	0.000611331	1.25989
chr11:64145582-64146825	0.33155	1.7055	9.77129	0.00185991	0.0251805	1.31041
chr11:64429397-64429857	0.659779	0.215848	13.4765	0.00026353	0.00485368	0.730651
chr11:64734854-64735550	0.780752	1.20745	36.8057	2.336e-09	1.30031e-07	1.10877
chr11:65471373-65472452	0.567886	1.68095	28.0612	1.66296e-07	6.65618e-06	1.59809
chr11:65491920-65492530	0.474728	0.850761	10.8801	0.00103126	0.0157106	0.942824
chr11:65775270-65775911	0.973362	1.13695	54.3815	5.63164e-13	5.06074e-11	1.53926
chr11:6607918-6608588	1.47143	1.89728	172.511	1.16754e-34	6.42101e-32	1.84942
chr11:68651777-68652456	0.600247	1.68793	30.0656	6.21022e-08	2.70632e-06	1.37999
chr11:689489-690366	0.614189	0.898194	19.3332	1.30272e-05	0.00034149	1.10085
chr11:69121996-69123670	0.446306	2.41876	23.9856	1.25754e-06	4.08746e-05	1.37996
chr11:69970643-69971351	0.846032	1.36459	45.8574	3.08495e-11	2.24418e-09	1.44323
chr11:70436701-70437139	0.641378	0.483843	14.7814	0.000133898	0.00270531	0.830706
chr11:71433026-71433800	0.442332	1.53706	15.0952	0.000113852	0.00235038	0.983009
chr11:72208105-72208658	0.539714	0.198563	9.10183	0.00266377	0.0338486	1.04096
chr11:72605197-72605862	0.448345	1.32213	13.9137	0.000209912	0.00396985	1.34466
chr11:73493862-73494453	0.699875	-0.00756679	12.8281	0.000369662	0.00652018	0.807407
chr11:74278526-74279270	0.641167	0.332061	14.0482	0.000195743	0.00374568	1.5119
chr11:75343020-75343588	0.528446	0.505424	11.1291	0.000903358	0.0140501	0.734072
chr11:75441019-75441814	0.428895	2.23341	20.5999	6.86453e-06	0.000190475	1.32792
chr11:75831828-75832579	1.25836	0.272327	44.5293	5.79096e-11	4.10412e-09	1.44996
chr11:76083524-76084163	1.23161	-0.827501	20.1676	8.53932e-06	0.000232259	1.2094
chr11:76226893-76227434	0.507244	0.2775	8.56003	0.00356866	0.0429457	0.714146
chr11:7708792-7709279	1.00345	-0.716729	14.9676	0.000121581	0.00249541	1.2782
chr11:79794877-79795515	0.862534	0.0273215	19.9475	9.54435e-06	0.000258063	1.35147
chr11:8035432-8036193	0.897601	1.45277	56.8437	1.79325e-13	1.69453e-11	1.24878
chr11:8266738-8267657	1.06211	1.90679	100.817	5.27581e-22	1.29531e-19	1.49828
chr11:83779821-83780298	1.01128	-0.640463	16.0772	6.86326e-05	0.00150021	1.36847
chr11:84408826-84409420	0.857283	-0.549935	12.8308	0.000369219	0.00651654	1.02136
chr11:93768169-93768673	1.36134	0.0505079	43.8657	7.93741e-11	5.47025e-09	1.60138
chr11:94068273-94068927	1.04663	-0.0726368	26.9003	2.95056e-07	1.10688e-05	1.38871
chr11:94956999-94957442	1.17339	-0.558148	22.8976	2.16292e-06	6.67518e-05	1.24573
chr11:95977475-95978106	0.930973	0.160547	24.8028	8.37718e-07	2.81953e-05	2.56035
chr12:101522922-101523570	1.17682	0.572598	52.809	1.17285e-12	1.0206e-10	1.59464
chr12:101615923-101616553	1.09588	-0.290127	24.1483	1.1577e-06	3.79432e-05	0.94859
chr12:102618326-102618833	0.767582	0.403669	21.105	5.32102e-06	0.000150843	0.763774
chr12:103858937-103859550	0.72331	0.618027	21.8847	3.5946e-06	0.000105378	1.69373
chr12:107023123-107023882	1.20145	-0.51936	23.845	1.34681e-06	4.35702e-05	1.19617
chr12:108691463-108691869	0.524596	0.348372	9.85879	0.00177489	0.0243058	0.876255
chr12:109207282-109207732	0.885398	0.479152	28.1823	1.56649e-07	6.28838e-06	1.02238
chr12:110543523-110544060	0.790576	-0.0340133	15.5546	8.98065e-05	0.00190284	1.41442
chr12:110917468-110917994	0.813019	0.408125	23.134	1.92154e-06	5.98397e-05	1.57235
chr12:111067105-111068172	1.27292	2.64865	195.506	1.43687e-38	9.87779e-36	2.43601
chr12:113413590-113414002	0.762363	-0.175893	13.5957	0.000247662	0.004586	1.51156
chr12:113727293-113728112	0.430027	0.983299	10.4464	0.00129753	0.0189886	1.63113
chr12:113962132-113962786	0.707452	1.29753	32.8425	1.59631e-08	7.68745e-07	1.94149
chr12:114655891-114656610	1.61488	0.747027	99.0555	1.138e-21	2.72111e-19	1.96658
chr12:115817322-115817918	0.874821	0.495748	29.1253	9.84632e-08	4.1148e-06	1.57176
chr12:115840080-115840640	0.581157	0.454907	12.819	0.000371416	0.00654273	1.86702
chr12:116426165-116426821	0.91938	1.02527	47.2369	1.60663e-11	1.20708e-09	1.89896
chr12:116856015-116856588	0.463507	0.710076	9.64917	0.00198554	0.0266593	0.942815
chr12:117518786-117519387	0.855286	0.766122	31.9882	2.43166e-08	1.13332e-06	1.33571
chr12:117533743-117534181	0.813226	0.194279	20.7889	6.24025e-06	0.000174207	1.0089
chr12:117699112-117699793	0.676539	-0.0818517	11.8028	0.000633975	0.0103706	1.07514
chr12:120142358-120142838	0.652517	0.188014	12.874	0.000360895	0.00640665	1.15358
chr12:120237462-120237943	0.575741	0.349882	11.219	0.000861632	0.0135004	0.922145
chr12:121748417-121749268	0.521224	1.89649	25.935	4.75996e-07	1.71097e-05	1.46138
chr12:122036224-122036814	0.757461	0.547941	21.9879	3.41314e-06	0.000100702	1.03736
chr12:123034747-123035339	0.49692	0.646076	10.5534	0.00122578	0.0181218	1.49121
chr12:124509617-124510908	0.409155	2.37128	20.2739	8.09248e-06	0.000221347	1.14079
chr12:124807386-124808064	0.953832	0.67933	37.1962	1.93757e-09	1.08956e-07	1.05118
chr12:124816306-124816993	0.433513	1.3108	12.8224	0.000370759	0.00653534	1.00066
chr12:124836001-124836478	0.563828	0.654804	14.0229	0.000198336	0.00378215	0.964799
chr12:124928180-124928826	1.13219	1.57963	91.492	3.02418e-20	6.39684e-18	1.97377
chr12:126676311-126676715	0.813614	-0.810084	9.11591	0.00264366	0.0336709	0.854155
chr12:127125667-127126453	0.608658	0.969597	20.8004	6.20409e-06	0.000173374	1.55953
chr12:127241065-127241538	0.773357	-0.667058	9.21899	0.00250106	0.0321976	1.49023
chr12:128669251-128669656	0.962963	-0.840377	12.8363	0.000368079	0.00650061	0.69155
chr12:129028760-129029342	0.440246	0.761606	9.00431	0.00280741	0.0354196	0.824782
chr12:129570780-129571208	0.729619	-0.174491	12.261	0.000497552	0.00842987	1.33533
chr12:131287683-131288635	0.894013	2.23095	81.275	2.83934e-18	4.84945e-16	1.32616
chr12:131623430-131624463	0.319717	1.65716	8.92955	0.00292285	0.036533	0.927582
chr12:131995233-131995839	1.16432	-0.948104	15.4822	9.32213e-05	0.00196128	2.07176
chr12:132178718-132179274	0.393182	1.18833	10.0154	0.00163243	0.0227976	0.83312
chr12:132835139-132835670	0.904194	0.117634	22.589	2.57105e-06	7.7959e-05	1.14338
chr12:132866046-132866910	0.459921	2.19477	22.3757	2.81097e-06	8.4569e-05	1.73094
chr12:132982892-132983558	3.17454	1.47632	441.167	1.58676e-73	5.4541e-70	3.17692
chr12:14841707-14842155	0.714871	-0.200106	12.0645	0.00055164	0.00922127	2.24706
chr12:1659786-1660557	0.560267	0.77603	14.3699	0.000165658	0.00324449	1.07914
chr12:17507253-17508016	1.26166	0.558033	58.4717	8.43849e-14	8.31691e-12	1.68677
chr12:2142007-2142551	0.787325	0.592631	25.045	7.40654e-07	2.51438e-05	1.05626
chr12:22149115-22149729	1.42017	-0.0267033	46.0155	2.88624e-11	2.10519e-09	1.69823
chr12:2347894-2348699	0.810015	2.32016	74.5742	5.475e-17	7.72059e-15	2.05346
chr12:29617055-29617654	0.740079	-0.234199	12.2724	0.000494577	0.00838463	1.26547
chr12:31731769-31732240	0.695328	-0.55092	8.3254	0.00405261	0.0474813	1.04008
chr12:31780049-31780496	1.01677	-0.864387	13.2319	0.00029937	0.00544089	1.09517
chr12:32454038-32454434	0.939175	-0.945467	10.2194	0.00146419	0.0209046	1.16189
chr12:32741518-32741992	1.06421	-0.387104	21.7478	3.85063e-06	0.000112047	0.750155
chr12:4145765-4146514	1.00435	1.73235	80.4086	4.02454e-18	6.78937e-16	1.30577
chr12:44346376-44346827	0.777737	-0.838606	8.58486	0.00352102	0.0424654	0.887091
chr12:4472779-4473393	1.36947	-0.423309	32.5554	1.8361e-08	8.69002e-07	1.59278
chr12:44835975-44836421	0.526402	0.143927	8.24408	0.00423554	0.0491223	0.964657
chr12:46774032-46774486	1.13641	-1.06642	13.9402	0.000207041	0.00392094	1.0426
chr12:47846486-47847024	0.684808	1.21001	29.3706	8.72773e-08	3.7019e-06	0.939334
chr12:47878079-47878962	1.63473	2.53472	285.86	1.43768e-52	2.47084e-49	2.15583
chr12:48925275-48925719	0.423499	0.736006	8.72019	0.00327256	0.0400484	0.944818
chr12:49854676-49855263	1.19788	0.367509	44.1936	6.792e-11	4.74775e-09	1.14825
chr12:50390211-50390693	0.558279	0.213657	9.94175	0.00169794	0.0234761	1.43866
chr12:51441535-51442020	0.611832	0.0514798	10.538	0.00123585	0.0182412	1.04598
chr12:52085433-52086066	0.507562	1.02185	14.6117	0.000146154	0.00290596	0.94625
chr12:52126264-52127067	1.59807	2.45705	267.121	8.64557e-50	1.13208e-46	2.35772
chr12:52215392-52216090	0.964859	1.60065	72.3977	1.45926e-16	1.9574e-14	2.16413
chr12:5616809-5618169	2.51899	2.75643	600.72	4.20117e-85	2.31047e-81	3.12964
chr12:56474483-56475005	0.581776	0.745243	15.5543	8.98208e-05	0.00190284	0.963813
chr12:5656157-5656624	0.660766	0.232573	13.8641	0.000215395	0.00405957	1.10817
chr12:63010559-63011153	1.04476	0.1637	30.8483	4.22779e-08	1.88421e-06	0.926212
chr12:6376012-6376818	0.616271	1.48996	27.7947	1.89662e-07	7.52573e-06	1.3652
chr12:65648994-65649524	0.857826	-0.453847	12.5964	0.000417321	0.00722182	1.37409
chr12:68890554-68891272	0.973142	0.922586	44.4405	6.04032e-11	4.26984e-09	1.14253
chr12:68980644-68981204	0.672107	0.640275	18.0852	2.45775e-05	0.000602345	1.08938
chr12:7251008-7251688	0.50284	0.778007	12.3314	0.000479505	0.00818083	1.37362
chr12:76611439-76612030	0.945782	-0.263962	18.304	2.1974e-05	0.000543872	1.13904
chr12:79327502-79328123	0.892783	-0.663125	12.3511	0.000474569	0.00810978	0.961881
chr12:87542928-87543331	0.699675	-0.365463	10.3131	0.00139291	0.0201168	0.524701
chr12:92030492-92030979	0.899143	-0.455622	14.7772	0.000134159	0.00270661	1.03235
chr12:92956888-92957351	0.778998	-0.504922	11.0916	0.000921457	0.014259	1.33893
chr12:93200031-93200900	0.621895	1.09793	21.933	3.51577e-06	0.000103177	0.958365
chr12:93809869-93810394	2.07934	0.539085	124.958	8.64051e-26	2.731e-23	2.54042
chr12:94073158-94073910	1.23685	1.05052	76.4917	2.31517e-17	3.42272e-15	1.85976
chr12:94954255-94954719	0.967882	0.241286	27.7474	1.94141e-07	7.69233e-06	1.34235
chr12:97053942-97054623	0.621217	0.883863	18.7863	1.71944e-05	0.000440234	1.77672
chr12:99171996-99172480	1.10838	-0.833591	16.2871	6.16147e-05	0.00136525	0.952546
chr12:99917912-99918468	1.21882	0.404364	48.5771	8.539e-12	6.70872e-10	1.47825
chr13:100560485-100561059	1.01338	0.416078	36.2831	3.00672e-09	1.64371e-07	1.0769
chr13:102731632-102732137	0.679299	-0.367496	8.93629	0.00291225	0.0364668	0.883579
chr13:108707092-108707762	0.62574	0.512408	14.5343	0.000152125	0.00300944	0.856697
chr13:108957299-108957854	1.25478	-0.394649	27.7986	1.89291e-07	7.52185e-06	1.96357
chr13:109256898-109257456	0.774378	-0.788067	8.38027	0.00393375	0.0463454	0.823042
chr13:109274210-109274998	2.20721	1.47117	258.24	1.88539e-48	2.2541e-45	2.8364
chr13:109509330-109509943	1.02594	-0.367845	18.5962	1.8939e-05	0.000476908	0.819808
chr13:109576047-109576779	1.17989	0.202023	39.5245	6.3125e-10	3.80661e-08	1.43469
chr13:110012062-110012543	0.660864	-0.0893795	11.2872	0.0008309	0.0130935	1.81674
chr13:110208196-110208743	0.510064	0.345433	8.70847	0.00329335	0.0402491	0.959791
chr13:110480811-110482327	2.30103	1.70284	294.54	5.98092e-52	9.67432e-49	2.59169
chr13:110810996-110811416	0.536781	0.351829	10.2287	0.00145692	0.0208321	0.876657
chr13:112730007-112730847	1.14784	1.39643	86.569	2.62678e-19	4.94734e-17	1.71646
chr13:112806845-112807665	0.470932	1.27654	14.7723	0.000134629	0.00271244	0.83746
chr13:112846482-112847178	0.484748	0.81025	11.5225	0.000733839	0.0117184	0.919461
chr13:113410221-113411603	0.710815	2.86461	70.6321	3.24081e-16	4.22349e-14	1.95084
chr13:113800692-113802589	0.513371	2.74477	36.0047	3.43979e-09	1.8583e-07	1.17469
chr13:113998318-113998937	0.420334	1.74113	16.0119	7.09724e-05	0.00154521	1.5948
chr13:114073246-114073849	0.810421	0.235648	20.5028	7.20922e-06	0.000199035	2.3529
chr13:114089381-114090137	0.600794	0.252717	12.1763	0.000520174	0.00876454	1.06611
chr13:114167730-114168147	1.12286	-0.473807	22.5023	2.63659e-06	7.95838e-05	1.04154
chr13:114298820-114299317	1.03743	0.174311	30.5961	4.7835e-08	2.11814e-06	1.47883
chr13:19178153-19178746	0.79915	0.678607	26.9032	2.94644e-07	1.10685e-05	1.0648
chr13:22134363-22134834	0.698285	-0.268642	10.6897	0.0011402	0.017077	0.863804
chr13:26168321-26168871	0.854629	0.18772	22.1945	3.08341e-06	9.20605e-05	1.36092
chr13:26179214-26179875	0.944116	0.809216	40.7212	3.58102e-10	2.2329e-08	1.4059
chr13:28394340-28394883	1.25853	0.510106	57.4142	1.37658e-13	1.32353e-11	1.47267
chr13:29140266-29140856	0.835381	-0.21185	15.3502	9.97886e-05	0.00209145	1.05243
chr13:30072403-30072918	0.622595	0.478954	14.4983	0.000154994	0.00306179	0.870091
chr13:30743428-30744109	1.13653	1.16511	75.0104	4.50033e-17	6.41192e-15	1.8061
chr13:31092801-31093625	1.21427	1.69516	108.887	1.72987e-23	4.53029e-21	1.64245
chr13:32872918-32873431	0.510199	0.74233	11.7482	0.000651623	0.0106151	1.2558
chr13:33172324-33172742	1.17523	-1.46567	10.1892	0.00148791	0.0211696	0.84901
chr13:33509597-33510077	0.707049	0.429419	18.3595	2.13622e-05	0.00053016	1.00005
chr13:37294834-37295565	1.46904	0.639027	78.3369	1.01396e-17	1.61167e-15	1.84056
chr13:37446478-37447007	0.751341	0.332558	19.1305	1.44379e-05	0.000376316	1.78047
chr13:39913918-39914484	0.684975	-0.336947	9.60404	0.00203412	0.0272053	0.992611
chr13:40236095-40236771	1.20397	0.786513	62.3641	1.40938e-14	1.53183e-12	1.59654
chr13:40352142-40352714	0.474644	0.735318	10.4421	0.0013005	0.019022	0.9879
chr13:41451094-41451532	1.11291	-1.04145	14.2938	0.00017232	0.00335585	0.836727
chr13:41610313-41610800	1.06801	0.209693	33.68	1.06192e-08	5.33833e-07	1.63834
chr13:43804934-43805444	1.0609	-0.330029	23.4958	1.60352e-06	5.1212e-05	1.85243
chr13:44870403-44870911	1.03046	0.408383	36.8624	2.27285e-09	1.26773e-07	1.30571
chr13:45812854-45813380	0.496167	0.655172	10.7382	0.00111138	0.0167365	1.02777
chr13:46120055-46120620	1.15499	-0.0530153	31.2388	3.49232e-08	1.58207e-06	1.43195
chr13:47499221-47499726	0.855456	-0.490012	13.0549	0.000328351	0.00587825	1.28499
chr13:49608722-49609255	1.12974	-0.868754	15.5642	8.93663e-05	0.00189614	0.936538
chr13:49797739-49798156	0.927139	-0.607241	14.4928	0.000155437	0.00306835	1.15731
chr13:49858326-49859043	0.842459	-0.264088	14.7522	0.000135904	0.0027298	1.46375
chr13:49895835-49896288	0.66588	0.0430073	12.901	0.000355843	0.00632105	1.13676
chr13:51006325-51006772	0.616309	-0.059732	9.4292	0.00223402	0.0293929	1.02185
chr13:52363985-52364398	0.973118	-1.02276	10.4221	0.00131437	0.0191892	1.19177
chr13:52949675-52950238	0.583167	0.228471	11.2483	0.000848154	0.0133272	0.84116
chr13:67369930-67370324	1.71565	-1.94681	14.0194	0.000198692	0.00378367	1.67243
chr13:72437303-72437913	0.746402	-0.633011	9.28761	0.0024105	0.0312365	1.43617
chr13:80469689-80470412	1.76478	0.887066	128.808	3.903e-27	1.41217e-24	2.8327
chr13:84871308-84872050	1.54685	1.08357	118.274	3.14135e-25	9.38924e-23	1.97784
chr13:85093914-85094323	0.740332	-0.613671	9.28079	0.0024218	0.0313535	0.917197
chr13:86846349-86847018	0.558693	0.935675	16.3886	5.84872e-05	0.00130861	1.29361
chr13:87283966-87284504	0.851715	-0.845893	9.37468	0.00230036	0.0300929	1.13483
chr13:87974917-87975449	1.28698	-0.787914	22.794	2.27802e-06	7.00681e-05	1.05228
chr13:90834635-90835033	1.54192	-1.52122	15.6813	8.41334e-05	0.00179341	1.56989
chr13:90935804-90936289	1.24432	-1.05052	14.7272	0.000137668	0.0027612	0.876307
chr13:93903734-93904248	1.01375	-0.613754	16.1401	6.64466e-05	0.00145938	0.87875
chr13:96223001-96223700	0.932197	0.178035	24.7791	8.46014e-07	2.84397e-05	0.904909
chr13:96650225-96650897	1.97193	0.102965	90.0943	5.57714e-20	1.136e-17	1.94365
chr13:97953534-97954038	0.527476	0.318427	9.52677	0.00212011	0.0281909	0.956442
chr13:98129190-98129883	1.70117	0.59245	94.2764	8.97168e-21	1.95796e-18	2.40077
chr13:99724465-99725142	0.677652	0.14917	13.0954	0.000321474	0.00577393	0.950568
chr14:100070442-100070913	0.856763	-0.0579404	19.5335	1.17698e-05	0.000310303	1.02597
chr14:101040527-101041242	0.71612	0.664782	22.6876	2.40277e-06	7.34229e-05	1.31598
chr14:101759077-101759562	0.658528	0.310615	14.3999	0.000163097	0.00320575	0.707566
chr14:103834862-103835395	1.25285	-0.787822	20.7049	6.51026e-06	0.00018101	1.05628
chr14:103861409-103861896	0.667489	0.739542	20.4526	7.39427e-06	0.000203531	0.862959
chr14:103928952-103929479	0.621874	0.0362297	10.2515	0.00143936	0.0206789	1.11629
chr14:20597755-20598380	0.755669	0.818362	26.3948	3.78968e-07	1.38945e-05	1.39029
chr14:22807401-22808111	1.23121	-0.0795469	34.9334	5.77848e-09	3.01575e-07	1.11725
chr14:23434773-23435247	0.615379	0.656617	16.4265	5.73618e-05	0.00128552	0.987454
chr14:24381350-24382128	0.416057	0.895	8.89942	0.00297404	0.0370885	1.03339
chr14:25054947-25055363	1.00698	-1.14078	10.5328	0.00123923	0.0182814	1.41258
chr14:26966945-26967555	1.06263	-0.622469	16.3059	6.10235e-05	0.00135543	1.20447
chr14:28382601-28383231	1.15124	-0.778653	18.346	2.1509e-05	0.000533323	2.11375
chr14:34496817-34497407	0.616302	0.741917	17.293	3.68033e-05	0.000869431	1.42499
chr14:37363691-37364302	0.477679	0.697331	10.1452	0.00152323	0.0215906	1.28228
chr14:41722601-41723176	0.86854	0.480132	27.5332	2.15796e-07	8.40503e-06	1.26661
chr14:42961564-42961990	1.34105	-1.01613	17.735	2.94066e-05	0.000708075	1.32832
chr14:49443333-49443959	0.805711	-0.218405	15.1092	0.000113003	0.00233663	1.12947
chr14:49493456-49494008	1.01959	-0.36489	19.847	1.00423e-05	0.000269408	1.24959
chr14:51005049-51005584	0.661405	-0.385306	9.08195	0.00269244	0.0341025	1.28861
chr14:52457808-52458376	0.747965	-0.489216	10.4174	0.00131772	0.0192124	1.28823
chr14:54126885-54127418	0.913833	-0.223228	16.9808	4.3175e-05	0.000999349	0.901893
chr14:54669792-54670521	0.805954	0.101114	17.792	2.85845e-05	0.000691307	0.937851
chr14:55241551-55242193	1.61879	-0.513421	40.438	4.07407e-10	2.52317e-08	2.01908
chr14:57550343-57550891	1.08585	-0.0759676	26.2107	4.15168e-07	1.5081e-05	1.18723
chr14:59694973-59695693	1.95732	1.57716	233.793	1.0842e-44	1.14667e-41	2.16297
chr14:61466029-61466748	0.913356	1.13775	46.0347	2.85152e-11	2.0854e-09	1.6601
chr14:61545663-61546321	1.20102	0.977024	68.9903	7.11677e-16	9.06004e-14	1.6605
chr14:64082770-64083392	0.757791	-0.00400185	14.8153	0.000131539	0.00266157	0.986996
chr14:64792849-64793631	0.474621	1.65895	18.7825	1.72278e-05	0.000440679	1.18843
chr14:65024863-65025439	1.07336	0.27367	33.8954	9.60842e-09	4.86579e-07	1.81474
chr14:65348966-65349466	0.590763	0.29847	11.7251	0.000659478	0.010705	1.05276
chr14:65852535-65853029	0.725431	0.150142	15.0038	0.000119328	0.00245422	0.80359
chr14:67373390-67373804	1.26485	-1.45781	12.5734	0.000422367	0.00729997	1.18023
chr14:68547460-68547919	0.467854	0.790653	10.8941	0.00102304	0.0156027	1.1417
chr14:69887746-69888447	0.780455	0.661673	25.7915	5.11132e-07	1.80889e-05	0.954186
chr14:70785463-70785989	1.20168	0.243556	42.4231	1.57768e-10	1.03293e-08	1.91457
chr14:71060259-71060671	0.8761	-0.516	12.6951	0.000396301	0.00690588	1.25125
chr14:71372230-71372878	0.819108	-0.707751	10.236	0.00145129	0.0207852	1.42662
chr14:72844498-72845070	0.679633	0.134691	13.6434	0.000241586	0.00449164	1.19834
chr14:74336754-74337293	0.804105	-0.788827	8.87572	0.00300895	0.0374051	1.42314
chr14:75340810-75341453	0.69328	0.789988	20.5639	6.99021e-06	0.000193377	0.895137
chr14:75535686-75536458	1.63544	1.90782	217.186	4.51187e-42	4.13558e-39	3.07722
chr14:75626731-75627443	1.02305	0.816443	44.3736	6.2355e-11	4.38527e-09	1.78301
chr14:75724817-75725328	0.601093	0.181217	11.0085	0.000962869	0.0147996	1.45598
chr14:77184632-77185302	0.538073	1.58757	23.1361	1.91946e-06	5.98397e-05	1.03139
chr14:77250798-77251430	1.03288	0.771407	42.6934	1.4415e-10	9.55138e-09	1.65485
chr14:79045109-79045786	1.21375	0.771872	63.1674	9.71299e-15	1.08572e-12	2.09906
chr14:82387674-82388207	1.46682	-1.0286	22.2034	3.11785e-06	9.28871e-05	1.46904
chr14:90587510-90588220	0.635607	0.987206	22.5724	2.54557e-06	7.7346e-05	0.802341
chr14:91258186-91258908	0.476009	1.71924	19.9282	9.63823e-06	0.000260346	2.28748
chr14:94561109-94561795	0.425468	0.71263	8.24621	0.00423211	0.0491031	1.08742
chr14:94598931-94599695	0.995891	1.56993	72.6746	1.28786e-16	1.74452e-14	1.77584
chr14:95265352-95266054	0.465943	0.381007	8.26459	0.00418863	0.0487605	1.32194
chr14:96030151-96030866	0.545515	0.996482	16.0967	6.7948e-05	0.00148642	0.90583
chr14:96053660-96054465	0.441462	1.32541	13.4078	0.000273125	0.0050036	0.766311
chr14:96983627-96984327	0.90773	1.14049	45.4218	4.05661e-11	2.90491e-09	1.6508
chr14:97712920-97713530	0.552536	0.35368	10.6879	0.00114125	0.0170834	2.14784
chr14:98219504-98220123	0.749559	0.304014	18.236	2.27481e-05	0.000560005	0.948816
chr15:100346950-100347382	0.988761	-0.226595	21.6281	4.08948e-06	0.000117998	1.16885
chr15:101464788-101465769	1.10336	2.55972	142.846	1.43773e-29	6.27533e-27	2.03701
chr15:24919524-24920036	0.952742	-0.692494	13.1029	0.000320217	0.0057622	1.32781
chr15:25504316-25504836	0.517563	0.232242	8.88945	0.00298675	0.0371964	1.1557
chr15:33504827-33505390	0.765628	-0.31937	12.1038	0.000540359	0.00906577	0.940584
chr15:34682497-34683143	1.08104	0.195307	33.5252	1.14497e-08	5.70369e-07	2.54778
chr15:34716124-34716530	0.92558	-0.442241	16.0396	6.99699e-05	0.0015258	1.17315
chr15:35308770-35309235	1.74388	-0.612919	43.2222	1.07811e-10	7.28401e-09	1.67646
chr15:39283725-39284153	1.7282	-1.2157	25.0944	7.22702e-07	2.46561e-05	1.24902
chr15:40389995-40390569	1.0049	0.0819651	27.2291	2.50788e-07	9.64499e-06	1.24261
chr15:43930629-43931130	0.64301	0.121103	12.4021	0.000462374	0.00791679	0.624811
chr15:46710493-46711094	1.02053	-0.314665	19.9099	9.7276e-06	0.000261731	0.964677
chr15:48017639-48018305	0.437106	1.50711	14.6665	0.000142061	0.00283483	2.24795
chr15:48554900-48555477	0.971975	-0.205939	20.6703	6.62501e-06	0.000184015	1.38878
chr15:51338294-51338852	0.667223	0.446583	16.3505	5.96431e-05	0.00133014	1.12348
chr15:54150126-54150710	0.790874	-0.0536025	15.5272	9.10828e-05	0.00192365	1.67255
chr15:55915670-55916327	1.09896	0.0223763	30.7111	4.5216e-08	2.00864e-06	1.16763
chr15:58251467-58252115	1.04548	0.637756	43.4353	9.74088e-11	6.61369e-09	1.83495
chr15:61633929-61634470	1.24761	-1.14267	15.109	0.000113016	0.00233663	0.994084
chr15:61702202-61702889	0.547779	0.387823	10.706	0.00113038	0.0169761	0.819452
chr15:61795926-61796418	1.30694	-0.864933	20.9964	5.62038e-06	0.000158675	1.71039
chr15:62291876-62292349	1.16819	-1.37762	11.3752	0.000793165	0.0125636	1.21669
chr15:63340626-63341394	1.49813	2.09931	200.831	2.1742e-39	1.66072e-36	2.06418
chr15:67121037-67121545	0.478149	0.735566	11.0642	0.00093491	0.0144448	2.23253
chr15:68021977-68022511	0.858929	0.501724	26.8727	2.99113e-07	1.11925e-05	0.864153
chr15:68340792-68341265	0.541111	0.842837	14.7654	0.000134978	0.00271716	0.86411
chr15:68592655-68593049	1.0099	-0.445018	17.786	2.86114e-05	0.000691351	1.44675
chr15:69035174-69035698	0.707591	0.745148	23.113	1.94181e-06	6.03342e-05	1.13391
chr15:75646810-75647204	0.494164	0.473667	9.54245	0.00210237	0.0279685	0.903208
chr15:76177232-76178079	0.891162	2.62354	97.7843	1.97203e-21	4.55688e-19	2.26483
chr15:77043215-77043614	0.524712	0.424684	10.116	0.00154715	0.0218529	1.01539
chr15:78798291-78798913	0.576758	1.506	24.5924	9.27802e-07	3.0887e-05	2.15484
chr15:78914219-78914751	0.637454	0.623775	17.4191	3.45058e-05	0.000820087	1.08945
chr15:83991172-83991717	0.766836	0.505584	21.8489	3.65994e-06	0.000107179	0.91404
chr15:85762294-85763210	0.363017	2.00162	13.2669	0.000293947	0.0053494	1.14789
chr15:87099791-87100276	0.97383	-0.920548	10.9685	0.000983514	0.0150583	0.906071
chr15:87949207-87949831	0.770957	0.540948	23.084	1.97018e-06	6.11467e-05	1.0595
chr15:88791469-88792131	0.596716	0.478351	13.1018	0.000320402	0.0057622	1.03996
chr15:91041716-91042606	1.49702	1.30358	112.015	6.23492e-24	1.71448e-21	1.76799
chr15:94853905-94854529	0.484085	0.87601	11.8248	0.00062577	0.0102486	0.915538
chr15:95326535-95327068	0.854768	0.0985719	19.9213	9.67178e-06	0.000260996	0.901738
chr15:99096812-99097395	0.596294	0.537085	13.7623	0.000227104	0.00425112	1.09716
chr16:10520385-10521028	1.10212	0.71251	51.0035	2.73028e-12	2.25457e-10	1.70815
chr16:10774860-10775658	0.473137	1.17521	13.7344	0.000230617	0.00431101	1.29825
chr16:10947008-10947712	0.892784	0.748228	34.9397	5.76103e-09	3.01575e-07	1.10613
chr16:10961234-10961717	0.79857	0.0745741	17.8515	2.76723e-05	0.000671609	1.08895
chr16:11010750-11011302	0.849023	-0.0936295	17.1807	3.8979e-05	0.000913763	1.09313
chr16:11224073-11224715	1.5085	0.989616	107.329	3.23008e-23	8.3793e-21	1.90428
chr16:12137195-12137896	1.09956	0.882053	56.1891	2.56624e-13	2.40542e-11	1.33523
chr16:12531600-12532295	0.493752	0.893002	12.6009	0.00041634	0.0072094	0.954536
chr16:13307352-13308193	0.798418	-0.210806	14.6594	0.000142584	0.00284115	1.2335
chr16:14165311-14165877	0.878457	0.211168	23.6297	1.49971e-06	4.80641e-05	1.36471
chr16:1531927-1533231	0.67854	2.17824	49.0927	6.69834e-12	5.3081e-10	1.22582
chr16:2085935-2086819	0.839726	2.64983	88.9581	9.18125e-20	1.80333e-17	1.46662
chr16:22685249-22685826	0.811384	0.366618	22.5511	2.57286e-06	7.7959e-05	1.29609
chr16:23124150-23124742	1.21373	0.0192834	36.2411	3.06829e-09	1.67405e-07	1.5987
chr16:23258153-23258832	0.901006	0.91009	37.9659	1.33523e-09	7.64922e-08	1.3531
chr16:23362575-23363068	0.705991	0.30689	16.2697	6.21675e-05	0.00137418	0.930664
chr16:23423241-23424114	0.543772	0.448922	11.1015	0.00091663	0.0142003	1.08294
chr16:2447781-2448324	0.593494	0.326098	11.91	0.000598338	0.0099115	1.00527
chr16:2518839-2519318	0.3808	1.27562	10.0731	0.00158298	0.0222654	0.628136
chr16:26830486-26831124	0.470524	0.442122	8.38126	0.00393164	0.0463404	0.760749
chr16:2769260-2770204	0.501706	1.76461	22.3529	2.84178e-06	8.53093e-05	0.895924
chr16:28017083-28017656	0.672263	0.313663	14.373	0.000165389	0.00324152	0.738143
chr16:30898796-30899376	1.43389	0.375828	63.4695	8.45705e-15	9.53081e-13	1.77299
chr16:31108163-31108659	0.411619	0.983263	9.49701	0.00215422	0.0285341	0.848991
chr16:3596222-3596672	0.480121	0.80357	11.3704	0.00079518	0.0125883	0.637881
chr16:3971328-3971863	0.649981	0.750717	19.7938	1.03163e-05	0.000275951	1.2554
chr16:4212145-4213083	1.19127	1.97021	125.681	1.44449e-26	4.84397e-24	1.81035
chr16:48164990-48165767	0.790011	0.794833	28.3908	1.41354e-07	5.72453e-06	1.30085
chr16:49542220-49543229	0.694044	1.54661	36.6242	2.54992e-09	1.41082e-07	1.37891
chr16:50002212-50002710	0.588788	-0.123178	8.39465	0.00390319	0.0460841	0.932655
chr16:56546970-56547619	0.571035	1.26568	21.1272	5.26193e-06	0.000149321	1.95297
chr16:59597154-59597837	1.42042	0.71081	81.1575	2.88402e-18	4.89535e-16	1.55675
chr16:60646584-60647072	1.18392	-1.27732	12.1416	0.000529741	0.00890864	1.59847
chr16:64880851-64881446	1.63845	0.100879	67.0947	1.61455e-15	1.93873e-13	1.85499
chr16:66516580-66517383	0.429144	1.53893	14.0928	0.000191268	0.00367282	1.25791
chr16:67000359-67000943	0.744424	0.634018	23.7132	1.43846e-06	4.63171e-05	1.00883
chr16:67173673-67174405	0.486967	1.21366	15.1392	0.000111269	0.00231268	0.725488
chr16:67206596-67207464	0.425977	1.96828	18.1188	2.41478e-05	0.000592872	1.19194
chr16:67726358-67727019	0.45885	1.15419	12.7821	0.000378662	0.00664059	0.947776
chr16:70331770-70332275	0.651966	-0.126566	10.4073	0.00132477	0.019305	1.24105
chr16:70693824-70694805	0.318648	2.24741	11.8956	0.000602871	0.00996857	1.46923
chr16:71442195-71443272	0.485362	1.70165	19.808	1.02422e-05	0.000274234	0.855698
chr16:72019173-72019662	0.614475	-0.110704	9.11625	0.00264318	0.0336709	1.1104
chr16:72291129-72292008	1.20466	0.824064	63.2124	9.65745e-15	1.08392e-12	2.0154
chr16:72677598-72678352	1.25865	-0.423112	27.8397	1.85493e-07	7.39232e-06	1.3644
chr16:72877331-72877903	0.45245	0.587516	8.6984	0.00331132	0.0404149	1.38624
chr16:72989679-72990770	1.41509	1.8028	164.416	2.27791e-33	1.20458e-30	2.03397
chr16:737532-738217	0.499821	1.0865	14.2233	0.000178905	0.00346689	1.04881
chr16:74793506-74794036	1.22389	-0.0106375	37.8365	1.42106e-09	8.09032e-08	1.61223
chr16:7482596-7483178	1.4216	0.827639	84.3309	7.05782e-19	1.26847e-16	2.06921
chr16:7555231-7555964	0.969784	-0.14327	22.1997	3.06885e-06	9.17253e-05	1.38706
chr16:75620049-75620776	0.860419	1.19065	44.1903	6.80272e-11	4.74775e-09	1.35966
chr16:76639598-76640143	1.15609	-0.868905	15.9962	7.15494e-05	0.00155285	1.08259
chr16:8055763-8056178	0.973797	-0.613339	14.8304	0.000130517	0.00264283	1.01901
chr16:81141148-81141891	0.433204	0.982824	10.6815	0.00114512	0.0171227	1.02247
chr16:81158993-81159395	0.730199	0.602818	21.9452	3.48714e-06	0.000102446	0.858937
chr16:81437893-81438586	0.555439	0.717981	14.202	0.000180723	0.00349028	1.28939
chr16:81556573-81557164	0.432224	0.968701	9.98161	0.00166218	0.0231426	1.41673
chr16:81583975-81584426	0.606058	0.052793	10.0631	0.0015914	0.0223452	1.05128
chr16:81604575-81605497	0.894241	1.18454	47.6759	1.30589e-11	1.00427e-09	1.70876
chr16:82396249-82396767	0.847559	0.321626	22.6979	2.3904e-06	7.31974e-05	1.04222
chr16:83919226-83920325	1.80089	2.04401	269.682	4.29013e-50	5.8985e-47	1.82341
chr16:84053247-84053752	0.550988	0.0949238	8.70505	0.00329944	0.0403056	1.5201
chr16:84199878-84200421	0.988996	0.565806	39.216	7.31991e-10	4.36622e-08	1.38956
chr16:84832158-84833302	0.470891	1.55012	17.3	3.66713e-05	0.000867057	0.907099
chr16:84995673-84996176	0.726025	-0.479758	9.1302	0.0026234	0.0334593	0.897415
chr16:85594625-85595430	0.831639	1.58762	53.3327	9.18361e-13	8.11997e-11	1.15908
chr16:85994836-85995426	0.673483	0.761661	20.7531	6.35387e-06	0.00017702	1.09459
chr16:86664325-86665070	0.515278	1.48898	20.3295	7.86853e-06	0.000215507	1.9777
chr16:86720608-86721161	0.672221	0.0116681	11.526	0.000732476	0.0117034	1.19529
chr16:86738289-86738849	1.12151	0.198079	34.8821	5.92416e-09	3.08528e-07	1.30041
chr16:86951747-86952569	1.24712	2.51377	176.039	2.44397e-35	1.42988e-32	2.5291
chr16:87326218-87327059	0.877984	1.42304	53.2269	9.67542e-13	8.50015e-11	1.45321
chr16:87715370-87716838	0.610968	2.13263	39.3265	6.94193e-10	4.16788e-08	1.437
chr16:88109307-88110017	1.38109	0.644994	70.0531	4.21222e-16	5.41251e-14	1.97095
chr16:88918008-88919113	0.33995	1.64247	9.94467	0.0016953	0.0234611	0.908163
chr16:88983872-88985008	0.780672	2.34277	66.1896	2.44891e-15	2.90259e-13	1.3338
chr16:89261617-89262170	0.41047	0.877172	8.64112	0.00341547	0.0414634	0.993511
chr16:89300386-89300885	0.573461	0.535111	13.2449	0.000297343	0.00540763	0.683241
chr16:89579306-89581800	2.03307	4.00852	759.24	5.36174e-108	4.91457e-104	3.57976
chr16:959445-960294	1.13711	1.77183	100.479	6.10193e-22	1.47185e-19	1.4529
chr17:12398257-12399188	0.508893	0.438512	9.38379	0.00228914	0.0299604	0.802724
chr17:12536316-12537073	1.11792	-0.00226362	31.6219	2.8959e-08	1.32498e-06	1.38971
chr17:13385479-13385952	0.731765	-0.376345	10.722	0.0011208	0.0168599	1.32645
chr17:14226393-14227031	0.520551	0.651068	11.686	0.000673205	0.0108765	1.46614
chr17:15629958-15630362	1.32154	-1.01337	19.5914	1.14295e-05	0.0003022	1.11886
chr17:17491451-17492236	0.557911	1.70969	25.7282	5.27455e-07	1.86187e-05	1.20015
chr17:17549848-17550488	0.374495	1.26285	9.40006	0.00226924	0.0297566	1.13598
chr17:17774112-17774685	0.484686	0.501828	9.00492	0.00280648	0.0354196	1.24403
chr17:18028660-18029138	0.651967	0.128923	12.0668	0.000550961	0.00921553	1.15417
chr17:18733414-18733835	0.907136	-1.00045	9.58322	0.00205693	0.0274837	0.862817
chr17:1888649-1889076	0.681935	0.0602834	13.2151	0.000301997	0.00547418	0.735503
chr17:1970699-1971229	0.409915	0.892085	8.94214	0.00290308	0.0364078	0.699386
chr17:1981430-1982067	1.09014	1.40479	82.8311	1.37153e-18	2.38697e-16	1.56817
chr17:20312484-20313063	1.68149	-0.2439	54.212	6.09432e-13	5.44096e-11	1.56977
chr17:21174050-21174488	0.661427	0.314533	15.2135	0.000107082	0.00223409	1.06055
chr17:2549397-2549874	1.04037	-0.0198039	25.8497	4.97976e-07	1.76917e-05	1.21921
chr17:28436405-28437191	1.29653	1.53756	115.736	9.13687e-25	2.61714e-22	2.83199
chr17:28808708-28809349	0.99052	0.2034	27.7172	1.97049e-07	7.77398e-06	1.37576
chr17:3182591-3183261	1.83159	0.436583	104.47	1.09702e-22	2.76751e-20	1.83105
chr17:32496524-32497395	0.670958	1.95825	43.5272	9.32402e-11	6.37791e-09	2.07498
chr17:35330971-35331448	0.919627	-1.12158	8.35186	0.00399484	0.0469445	1.23173
chr17:40021342-40022023	0.501534	1.43594	18.8273	1.68406e-05	0.000431981	1.58395
chr17:40349557-40350025	0.422467	1.13235	11.2296	0.000856598	0.0134368	0.828322
chr17:40510020-40510616	0.402631	1.12003	9.66484	0.00196894	0.0264753	1.16938
chr17:42294461-42295028	0.648634	0.384569	15.1357	0.000111468	0.00231507	1.0514
chr17:42767706-42768191	0.831318	-0.804371	9.92723	0.00171116	0.023609	0.739785
chr17:44002268-44002850	0.760042	0.942471	30.1438	5.97095e-08	2.60618e-06	1.18674
chr17:44731722-44732661	0.379285	1.32416	10.1425	0.00152541	0.0215993	1.07575
chr17:47955410-47955973	0.709822	0.718546	21.4426	4.49166e-06	0.000128927	1.12888
chr17:48283612-48284029	0.92236	-0.199766	19.6752	1.09548e-05	0.000291049	1.13115
chr17:49403738-49404255	0.650901	0.322222	14.2915	0.000172524	0.00335744	0.835571
chr17:49404687-49405356	0.682805	1.07954	26.8724	2.99167e-07	1.11925e-05	1.03033
chr17:50519395-50519893	0.482011	0.471029	8.91008	0.00295371	0.0368684	1.08648
chr17:50698426-50698879	2.11586	-1.23724	34.1788	8.33372e-09	4.23587e-07	1.98616
chr17:51121667-51122648	0.413267	2.12604	17.9665	2.60964e-05	0.000636733	2.77754
chr17:57214921-57215789	0.88117	0.0770319	20.9182	5.84642e-06	0.000164692	1.43736
chr17:57589175-57589707	0.472318	0.612591	9.27776	0.00242328	0.0313578	0.792884
chr17:6003136-6003755	0.934752	0.345395	28.7703	1.17255e-07	4.81954e-06	1.65965
chr17:62791977-62792519	0.807463	0.591834	25.8822	4.88651e-07	1.74506e-05	1.71265
chr17:65131829-65132466	0.900997	0.896338	39.268	7.13943e-10	4.27712e-08	2.03259
chr17:65463063-65463743	1.13667	1.13904	72.236	1.56968e-16	2.0953e-14	1.83155
chr17:66675855-66676826	0.367428	1.95066	13.1566	0.000311357	0.00561791	1.62058
chr17:67779112-67779613	0.802327	0.377663	22.4561	2.69836e-06	8.13591e-05	1.47808
chr17:68378044-68378544	0.411048	1.04162	9.98692	0.00165748	0.0230888	0.927614
chr17:68429939-68430511	0.649654	0.348206	14.1072	0.000189842	0.00365054	0.853683
chr17:71071767-71072412	1.0019	1.02762	55.1272	3.97996e-13	3.62388e-11	2.41273
chr17:73215396-73215847	0.551353	0.218215	9.5222	0.00212532	0.0282465	0.923259
chr17:73365832-73366684	0.508915	1.89691	24.2911	1.07809e-06	3.55033e-05	1.27789
chr17:74192785-74193822	0.485623	2.0144	23.4673	1.62649e-06	5.17653e-05	1.65847
chr17:74981792-74982659	0.528935	1.75	25.1482	7.03608e-07	2.41848e-05	1.20095
chr17:76833117-76833596	0.540874	0.380033	10.128	0.00153725	0.0217446	1.51462
chr17:77602208-77602947	0.619936	1.45252	27.5887	2.09966e-07	8.21286e-06	1.70582
chr17:78211209-78211795	0.48337	0.661002	10.3846	0.00134087	0.0194983	0.687279
chr17:78486067-78486734	0.814289	1.46519	47.5199	1.40569e-11	1.06778e-09	1.174
chr17:78669791-78670629	0.948575	2.2695	96.2424	3.81619e-21	8.53152e-19	1.66999
chr17:79342935-79343336	0.791367	-0.681061	9.87153	0.00176285	0.0241649	0.784379
chr17:79946981-79948086	0.386801	2.31142	17.055	4.15662e-05	0.000966177	1.07412
chr17:79948606-79949321	1.18697	2.1076	134.003	4.59436e-28	1.75466e-25	1.63838
chr17:80002434-80002914	0.439633	1.08267	11.7107	0.000664511	0.0107722	0.827215
chr17:80064016-80064621	0.440357	0.745833	8.95005	0.00289071	0.0363063	0.965005
chr17:80119677-80120095	0.662593	-0.125703	10.1428	0.00152523	0.0215993	1.311
chr17:80724548-80725331	0.876046	1.77337	63.6954	7.6255e-15	8.66471e-13	1.71141
chr17:81043784-81044634	0.368452	2.09522	14.276	0.000173919	0.0033822	1.13014
chr17:8153894-8154773	0.771532	1.3906	39.1551	7.5373e-10	4.47647e-08	1.69798
chr17:82113810-82114471	1.23167	1.24133	87.2555	1.94116e-19	3.73272e-17	1.44937
chr17:82133968-82134643	1.05484	1.05183	57.5881	1.27005e-13	1.2254e-11	1.65697
chr17:82267475-82267995	0.420536	1.10207	11.0575	0.000938237	0.0144849	1.07284
chr17:82296660-82297786	1.02667	1.3634	67.531	1.32376e-15	1.61066e-13	1.46724
chr17:82425999-82426598	0.665555	0.62072	18.6404	1.85184e-05	0.000467602	1.27241
chr17:82613483-82614465	0.368302	1.16391	8.21802	0.00430613	0.0498569	0.691223
chr17:82912658-82913271	0.360551	1.60859	10.7681	0.00109373	0.0165162	0.976638
chr17:8647158-8647658	0.755551	0.155818	16.9867	4.30449e-05	0.000997177	1.10283
chr17:8797561-8798300	0.446853	1.56095	15.5521	8.99241e-05	0.00190327	0.906692
chr17:9060851-9061528	1.08067	0.395025	37.4446	1.71639e-09	9.7114e-08	1.07288
chr17:9937036-9937619	0.431423	1.07974	10.9389	0.000999018	0.0152825	1.01125
chr18:10040966-10041627	1.6963	1.13694	139.958	4.80271e-29	2.00099e-26	2.32793
chr18:11005376-11006095	0.363105	1.95431	12.7973	0.000375658	0.00660053	2.87351
chr18:11218123-11218617	0.727725	-0.577605	9.07107	0.00270824	0.034287	0.957001
chr18:13520195-13520680	1.36029	0.00189248	46.0696	2.79003e-11	2.05134e-09	1.54315
chr18:22267557-22268154	0.744121	0.806272	25.1076	7.17971e-07	2.45284e-05	1.02117
chr18:23725588-23726433	0.832042	1.21486	41.0516	3.03736e-10	1.90688e-08	1.16213
chr18:23741973-23742399	1.34725	-0.559604	29.7896	7.10432e-08	3.05497e-06	1.74437
chr18:24112993-24113572	0.58536	0.902929	17.6454	3.07402e-05	0.000736318	1.60197
chr18:2516110-2516614	0.599718	0.264478	11.9092	0.000599714	0.00992832	1.55385
chr18:28156311-28156885	2.38516	-0.650219	59.3399	5.65014e-14	5.75435e-12	2.86095
chr18:29154319-29155106	0.717164	-0.217599	12.029	0.000562018	0.00936629	1.28096
chr18:3119818-3120655	0.763963	-0.240122	12.7987	0.000375388	0.00660002	0.972844
chr18:3225861-3226565	0.800101	1.11422	36.3551	2.90393e-09	1.59068e-07	1.16314
chr18:35582937-35583384	0.902558	-0.114557	19.5818	1.14851e-05	0.000303378	1.11474
chr18:37225312-37225894	0.570025	0.22481	9.83921	0.00179483	0.0245177	0.875368
chr18:372587-373104	0.985318	-0.0764045	23.1841	1.87394e-06	5.86898e-05	1.25049
chr18:41483650-41484134	0.836447	-0.467902	12.3501	0.000474825	0.00810978	1.21838
chr18:45084106-45084700	0.870828	0.972533	38.2072	1.1888e-09	6.89653e-08	1.49899
chr18:45720586-45721149	1.06989	0.121966	31.1257	3.70039e-08	1.66536e-06	1.22982
chr18:45736321-45736755	0.717741	-0.524264	8.6015	0.00348947	0.0421959	0.945559
chr18:46310857-46311327	0.528765	0.260465	9.17249	0.00256439	0.0328802	0.784582
chr18:47730878-47731447	0.421586	0.825175	8.98553	0.00283596	0.0357066	1.16266
chr18:50611475-50611999	0.735539	0.0226632	14.904	0.000125643	0.00256681	1.17001
chr18:54235791-54236306	1.65169	-0.865276	34.2123	8.19912e-09	4.17518e-07	1.97675
chr18:54307236-54307630	1.3099	-1.12717	17.0873	4.0885e-05	0.000951952	1.0244
chr18:57293073-57293556	1.62248	-0.340334	47.6674	1.31113e-11	1.00427e-09	1.23445
chr18:58117898-58118350	0.560868	0.271562	10.1243	0.00154034	0.0217771	0.862292
chr18:58544295-58544816	0.86768	0.236825	23.4424	1.6469e-06	5.22939e-05	1.10818
chr18:58779323-58779824	1.09019	-0.297484	24.745	8.59917e-07	2.88366e-05	1.2788
chr18:58967734-58968217	0.992065	0.133311	28.9241	1.08706e-07	4.50181e-06	1.33674
chr18:59516272-59516916	0.557983	0.302898	9.66829	0.00196531	0.0264394	1.41112
chr18:61130648-61131371	0.424789	0.913603	9.18952	0.00254101	0.0326203	2.45961
chr18:61922555-61923014	0.743376	-0.484065	10.4049	0.0013265	0.0193199	0.968872
chr18:62389792-62390262	0.69514	0.49303	18.4208	2.09663e-05	0.000521747	1.39747
chr18:64001622-64002330	1.41818	1.57325	138.673	6.80585e-29	2.75216e-26	2.11953
chr18:68532230-68532755	1.31745	-0.935827	20.4884	7.26193e-06	0.000200089	0.957296
chr18:73101416-73101828	1.20579	-1.71541	9.42466	0.00223947	0.0294223	1.24578
chr18:73756120-73756703	1.13009	0.613697	51.7912	1.88778e-12	1.58747e-10	1.43126
chr18:7414341-7414964	1.04628	0.790077	49.9314	4.51577e-12	3.64148e-10	1.32919
chr18:77162385-77163104	0.854146	1.16732	42.3108	1.66448e-10	1.08203e-08	1.55996
chr18:77560502-77561163	1.01782	-0.214695	23.2639	1.80061e-06	5.6522e-05	1.69837
chr18:79912409-79913144	0.422096	1.30518	12.2559	0.000498888	0.00844211	0.99857
chr18:80175308-80175923	0.956428	0.801223	40.334	4.52001e-10	2.77355e-08	1.03117
chr18:8341465-8342147	0.605676	1.17155	22.7248	2.35843e-06	7.23476e-05	1.65986
chr18:8506317-8506755	0.555302	0.198502	9.78651	0.00184483	0.0250694	0.883733
chr19:10919356-10919937	0.447377	1.20428	12.7249	0.000390161	0.00681929	0.886525
chr19:12750131-12750747	0.419508	1.29829	11.8278	0.000624791	0.0102397	1.05669
chr19:1421956-1422596	0.403045	1.74559	14.4442	0.000159398	0.00313978	1.08297
chr19:15495032-15495738	0.902894	-0.311818	16.2776	6.19173e-05	0.00136975	1.69269
chr19:16403063-16403647	0.421144	1.02882	9.97721	0.00166609	0.0231736	0.725804
chr19:16509139-16509704	0.631989	1.01746	22.0524	3.30437e-06	9.78081e-05	1.60745
chr19:16886372-16886857	0.690437	0.0428083	12.0367	0.000559752	0.00933984	1.44786
chr19:16986143-16986783	0.903779	0.752002	37.2033	1.92821e-09	1.08652e-07	1.43579
chr19:17357344-17358933	0.548411	1.47323	22.5753	2.54192e-06	7.73204e-05	1.29435
chr19:1773182-1773982	0.652531	1.94677	40.596	3.77722e-10	2.34991e-08	1.76704
chr19:18487489-18488102	0.35899	1.31474	8.8472	0.00305561	0.0378696	0.946306
chr19:18629620-18630608	1.37424	1.92921	154.622	1.09964e-31	5.49781e-29	1.89964
chr19:18697711-18699186	1.08839	2.80519	152.681	2.92229e-31	1.40977e-28	1.36234
chr19:2129160-2129707	0.456555	0.978621	11.2698	0.000838576	0.0131842	0.752977
chr19:2244240-2245160	0.342983	1.52306	9.49172	0.00216034	0.0285876	0.832107
chr19:2281975-2282560	0.415768	0.845156	8.545	0.00359781	0.0431643	0.982658
chr19:24153117-24153799	0.585243	0.489284	13.3903	0.000275636	0.00504623	0.959349
chr19:2491322-2491753	0.403076	0.872616	8.38915	0.00391484	0.046182	0.621083
chr19:2627242-2628117	1.01921	2.59556	126.512	1.00999e-26	3.4716e-24	2.12463
chr19:2893196-2894083	0.524425	0.299194	9.29857	0.00239634	0.0311117	0.908746
chr19:29506953-29507746	0.496542	1.58061	19.9106	9.72445e-06	0.000261731	1.41931
chr19:29671055-29671937	0.841775	1.01983	38.5105	1.02741e-09	5.99826e-08	1.36343
chr19:31023080-31023651	0.999277	-1.0412	10.766	0.00109491	0.0165246	0.614605
chr19:33679482-33679941	0.469784	0.471588	8.60222	0.00348812	0.0421959	0.757443
chr19:3429600-3430115	0.692577	0.168375	13.4082	0.000273068	0.0050036	1.05156
chr19:34447658-34448230	1.12408	0.084972	31.9043	2.52265e-08	1.17374e-06	0.865956
chr19:3483026-3483463	0.745641	-0.0527352	14.3147	0.000170461	0.00332672	0.858209
chr19:35129701-35130157	0.952594	0.225288	26.2362	4.09972e-07	1.49317e-05	1.03059
chr19:36201664-36202141	0.976403	0.195255	28.262	1.5062e-07	6.06406e-06	1.3581
chr19:37116565-37117174	0.537338	0.513013	11.3989	0.000783272	0.0124212	0.916144
chr19:4014234-4014760	0.360347	1.32798	8.82069	0.00310968	0.0384314	0.774407
chr19:41319846-41320414	0.649281	1.288	27.4634	2.23369e-07	8.66318e-06	0.982178
chr19:42463897-42464327	0.689274	-0.252613	10.1149	0.0015481	0.0218529	0.897769
chr19:42926971-42927393	0.883602	-0.157879	18.543	1.94581e-05	0.000489084	1.18304
chr19:43120557-43120948	0.784409	-0.903944	8.44984	0.00378812	0.0449572	1.53382
chr19:43195571-43195984	1.38133	-1.28609	16.535	5.42564e-05	0.00122391	1.09821
chr19:43302257-43302685	0.591866	0.568955	14.0895	0.000191593	0.0036765	1.08344
chr19:4448538-4449592	0.351189	1.62226	10.3301	0.00138032	0.0199874	0.858454
chr19:45154228-45155096	0.868197	1.41166	51.8846	1.80706e-12	1.52425e-10	1.34541
chr19:45175653-45176141	0.980566	0.0579297	25.402	6.20199e-07	2.1615e-05	1.29866
chr19:45398612-45399150	0.727338	-0.178563	11.2008	0.000869731	0.013604	1.27241
chr19:45576922-45577361	0.575567	0.216944	10.6099	0.00118955	0.0176717	1.24732
chr19:45847464-45848116	0.771388	0.837492	28.368	1.43074e-07	5.78566e-06	1.14715
chr19:45959094-45959573	0.751527	0.729061	25.3766	6.28084e-07	2.18345e-05	1.00663
chr19:46300613-46301489	1.00208	1.77568	80.1772	4.46139e-18	7.43511e-16	1.98347
chr19:47315228-47315804	0.544231	0.973361	15.8815	7.58961e-05	0.00163557	1.64038
chr19:47902435-47903159	1.56094	0.0522172	58.6859	7.64297e-14	7.61473e-12	1.82545
chr19:48269588-48270222	0.605984	0.651779	15.6781	8.42746e-05	0.00179503	1.48633
chr19:485596-486341	0.496416	1.95933	24.7232	8.69311e-07	2.90807e-05	1.42115
chr19:4934385-4934913	1.1819	0.602904	52.6483	1.2643e-12	1.09671e-10	1.37369
chr19:49838970-49839624	0.474593	0.799646	11.1055	0.000914688	0.0141782	0.96875
chr19:52024405-52024900	0.728064	-0.783122	8.49705	0.00369246	0.04405	0.962887
chr19:52566545-52567313	0.467392	0.596379	9.24965	0.00246016	0.0317753	2.21686
chr19:5345847-5346510	0.457007	1.18291	12.7337	0.000388454	0.00679497	1.49828
chr19:55479482-55480190	0.537549	0.398098	10.2678	0.00142726	0.0205373	0.7186
chr19:56026873-56027759	0.707458	1.95525	48.2691	9.87216e-12	7.69022e-10	1.51669
chr19:56577868-56578320	0.832491	-0.399031	15.0731	0.000115128	0.00237494	1.30497
chr19:58127226-58127972	0.354698	2.0951	13.4898	0.000261924	0.00483058	2.83442
chr19:674350-675065	0.59816	0.954135	18.4916	1.99739e-05	0.000500676	2.24672
chr19:8355549-8356166	0.771338	1.02754	32.6936	1.71647e-08	8.16599e-07	1.4045
chr2:100067701-100068280	0.909402	-0.225764	17.4955	3.31961e-05	0.000791697	1.21875
chr2:100752678-100753132	0.842674	-0.378963	14.0594	0.000194607	0.00372654	0.868215
chr2:101080109-101080938	1.28065	1.07379	84.1673	7.58775e-19	1.35486e-16	2.10133
chr2:101120494-101121024	1.05857	0.880842	51.1287	2.74554e-12	2.25702e-10	1.6012
chr2:102048352-102049008	2.61743	1.73903	391.256	5.02477e-66	1.2561e-62	2.9791
chr2:102064022-102064700	0.381104	1.12958	8.83974	0.00306795	0.0379669	1.2451
chr2:102273698-102274367	2.16245	0.764969	166.287	1.09246e-33	5.89029e-31	2.26012
chr2:10270400-10271279	0.485214	1.69147	19.7405	1.05984e-05	0.000282947	1.15137
chr2:103151062-103151651	1.02271	0.272822	32.0584	2.33988e-08	1.09612e-06	1.47559
chr2:10389477-10390165	0.602788	0.932639	17.8833	2.73359e-05	0.00066403	0.861478
chr2:10405334-10406721	0.290047	2.08146	8.95112	0.00288905	0.0363063	0.945709
chr2:105169105-105169525	0.618405	-0.0767298	9.95641	0.0016847	0.0233711	0.816209
chr2:105266864-105267568	0.520776	0.880377	14.1659	0.00018414	0.00354585	1.89432
chr2:10846028-10846765	0.613673	0.856771	18.4412	2.04921e-05	0.00051274	1.04128
chr2:108632255-108632737	0.605895	0.251432	11.8787	0.000608266	0.0100276	0.819681
chr2:110805331-110806407	0.800077	1.94669	59.8445	4.47656e-14	4.62768e-12	1.47078
chr2:111957778-111958246	1.12479	-0.492813	21.7985	3.75373e-06	0.000109459	1.16465
chr2:113253280-113253813	1.00193	0.174269	29.3684	8.73711e-08	3.7019e-06	0.960202
chr2:11539284-11539773	0.643656	0.0765186	11.0525	0.000945292	0.0145786	0.956416
chr2:11750762-11751327	0.595276	0.048973	9.83953	0.00179326	0.0245108	1.01612
chr2:11899329-11899941	1.03795	0.554291	40.7276	3.54657e-10	2.21645e-08	1.44005
chr2:119524867-119525383	0.885258	0.57986	30.2046	5.79546e-08	2.53764e-06	0.967883
chr2:119649492-119649894	0.630562	-0.226381	8.71279	0.00328566	0.040173	0.751556
chr2:120521397-120522604	0.464976	1.88856	20.2191	8.31996e-06	0.000226742	0.899308
chr2:120531806-120532569	0.424952	0.737415	8.4716	0.00374373	0.0445843	0.613965
chr2:121072722-121073403	0.789637	1.34138	39.8596	5.66716e-10	3.4325e-08	1.21199
chr2:121197326-121197941	1.22992	1.32305	91.1559	3.60655e-20	7.48748e-18	1.8237
chr2:121502100-121502732	0.781903	-0.0122047	15.7973	7.92583e-05	0.00170161	1.44482
chr2:124639170-124640020	1.07141	-0.131598	24.961	7.72253e-07	2.61198e-05	1.09776
chr2:127029761-127030237	1.15727	-0.349492	26.735	3.20216e-07	1.19313e-05	1.42887
chr2:127080793-127081510	0.374349	1.95242	14.0289	0.000197718	0.00377325	1.24082
chr2:128584484-128585042	1.53046	-0.48617	35.9257	3.92702e-09	2.10088e-07	1.75539
chr2:130194941-130195598	1.30204	-0.440725	29.9222	6.65657e-08	2.88256e-06	1.77054
chr2:131478939-131479499	1.58349	0.450174	79.6558	5.62835e-18	9.26756e-16	1.99006
chr2:132525288-132526129	0.484778	1.75371	19.582	1.28159e-05	0.000336915	2.14518
chr2:134865225-134865921	2.53079	1.32629	298.358	2.17461e-54	4.27124e-51	2.74037
chr2:136136093-136136621	0.961991	0.109404	26.0305	4.53979e-07	1.63826e-05	1.01099
chr2:138072158-138072826	0.667618	0.617992	18.9249	1.6026e-05	0.000412238	1.8149
chr2:14189876-14190335	1.55053	-0.975517	25.8293	5.01647e-07	1.77762e-05	1.41433
chr2:144553269-144553793	1.09607	-0.116704	27.3482	2.36449e-07	9.11902e-06	1.79962
chr2:144659631-144660211	1.02599	0.846693	49.3354	5.97567e-12	4.76287e-10	1.63202
chr2:145751621-145752091	1.19524	-0.510374	23.4803	1.64454e-06	5.22792e-05	1.42559
chr2:14575875-14576336	1.08081	-0.209904	25.8327	5.00788e-07	1.77686e-05	1.48986
chr2:146844359-146844779	1.09671	-1.15178	12.9717	0.000342935	0.00611148	1.81282
chr2:148254554-148255090	0.404816	1.06479	9.62738	0.00200885	0.0269197	0.822926
chr2:148642825-148643233	1.21931	-1.14718	15.5176	9.15386e-05	0.00193063	1.10188
chr2:149172205-149172932	1.2341	1.10543	77.4669	1.49604e-17	2.29822e-15	1.9439
chr2:149422139-149422822	0.439419	0.925402	10.2614	0.00143176	0.0205913	2.01721
chr2:150133510-150134018	0.842111	-0.575688	11.9409	0.000588696	0.00975765	1.70476
chr2:150697449-150698247	0.962698	0.483949	32.6216	1.78559e-08	8.46553e-07	1.47011
chr2:15169446-15170273	0.32082	1.92703	9.83218	0.00180032	0.0245684	1.97857
chr2:152405105-152405702	0.819442	0.455728	23.8269	1.35904e-06	4.39141e-05	1.47382
chr2:157444268-157444736	0.904824	-0.388721	15.0663	0.000115538	0.0023816	0.848056
chr2:16068331-16068904	1.4136	0.708534	79.4437	6.32849e-18	1.02971e-15	1.6795
chr2:1613746-1614332	1.08183	0.183802	33.5789	1.11543e-08	5.56663e-07	1.43406
chr2:16649441-16649964	1.25344	0.319664	49.9437	4.53328e-12	3.64491e-10	1.64068
chr2:167826917-167827380	1.00247	0.113362	28.249	1.51582e-07	6.09385e-06	1.24315
chr2:168278400-168278960	1.2706	-0.378846	28.7634	1.17654e-07	4.82154e-06	1.27096
chr2:1686649-1687219	0.560183	1.2487	20.5797	6.93816e-06	0.000192324	1.47368
chr2:169305555-169306126	2.34614	-0.753943	59.3416	5.64571e-14	5.75435e-12	1.8756
chr2:170307917-170308313	0.897779	-0.728886	12.2878	0.000490596	0.00832742	1.17053
chr2:175626095-175626691	1.59842	-0.248677	46.7389	2.03288e-11	1.52317e-09	1.58934
chr2:17799969-17800605	0.925973	0.359146	26.6929	3.29737e-07	1.22363e-05	1.14021
chr2:179104671-179105237	1.11568	-0.18187	23.972	1.33293e-06	4.31718e-05	2.12891
chr2:180211925-180212317	1.55832	-2.01117	10.7568	0.00110026	0.0165801	0.817266
chr2:1824306-1825057	0.395776	0.937726	8.69259	0.00332174	0.040499	0.910872
chr2:188656242-188656953	1.78156	-0.361091	51.236	2.44838e-12	2.04017e-10	2.10104
chr2:19029499-19029990	0.604618	-0.193748	8.84699	0.00305596	0.0378696	0.952256
chr2:196601349-196601860	0.786589	0.195718	19.0604	1.49607e-05	0.000388469	1.23657
chr2:197059665-197060348	1.18893	-0.43695	24.9104	7.92486e-07	2.67712e-05	1.23126
chr2:1997237-1997872	1.56934	0.749797	98.9037	1.2048e-21	2.85601e-19	1.82365
chr2:201123855-201124616	0.910326	0.410216	29.82	6.9992e-08	3.01668e-06	0.763439
chr2:202043325-202044014	0.759187	0.984295	31.121	3.69944e-08	1.66536e-06	2.02419
chr2:202556018-202556610	1.12875	0.524349	41.3778	2.75033e-10	1.74259e-08	1.29383
chr2:20438351-20438969	1.14645	0.658627	50.6688	3.19437e-12	2.60649e-10	2.12785
chr2:20474671-20475591	0.763258	1.22173	35.1984	5.08199e-09	2.6771e-07	0.911209
chr2:20539170-20540420	0.700224	2.34998	57.8986	1.09997e-13	1.07259e-11	1.30205
chr2:20615678-20616274	0.387964	1.52494	11.7947	0.000635753	0.0103935	1.41148
chr2:207239119-207239660	0.753446	0.384738	20.8332	6.10233e-06	0.000171208	1.44658
chr2:20862814-20863212	1.22786	-1.39552	11.4177	0.000775545	0.0123129	0.684218
chr2:209495842-209496344	1.12136	-0.217455	27.6296	2.05927e-07	8.07784e-06	2.24477
chr2:210233474-210234204	1.35815	-0.132099	39.7634	5.62895e-10	3.41689e-08	1.29825
chr2:216933989-216934657	0.597199	1.0523	20.5452	7.05654e-06	0.000195016	1.23157
chr2:217249776-217250410	0.786423	0.385192	20.8072	6.18277e-06	0.000172954	1.16405
chr2:217687771-217688245	0.654958	-0.0392621	10.6055	0.00119231	0.0177031	1.07614
chr2:218816240-218817059	0.826279	0.564502	26.4116	3.7583e-07	1.38348e-05	1.0128
chr2:219125150-219125763	0.461078	0.667662	9.19517	0.0025333	0.0325365	1.40305
chr2:220992838-220993544	1.55574	0.156872	61.8646	1.77601e-14	1.90769e-12	1.83156
chr2:221610482-221611222	1.14188	0.424718	40.4829	3.98744e-10	2.47509e-08	1.46629
chr2:222452290-222453037	1.21996	0.786955	61.7396	2.38515e-14	2.54213e-12	1.64104
chr2:222756993-222757454	1.07041	-0.183273	25.9413	4.74527e-07	1.70793e-05	1.63166
chr2:223230278-223230715	1.07594	-1.3302	10.1099	0.00155216	0.0218878	1.02136
chr2:22482980-22483448	0.866215	-0.981197	8.86982	0.00301854	0.0374904	1.50015
chr2:226754991-226755502	1.69001	-1.32679	20.4251	7.49769e-06	0.000206171	1.29987
chr2:227817959-227818800	1.0489	1.32888	65.9941	5.22855e-15	6.06644e-13	1.80223
chr2:229407067-229407691	1.43329	0.729467	82.7024	1.45208e-18	2.51128e-16	2.34907
chr2:229444972-229445476	0.589405	0.341168	12.0381	0.000559348	0.00933876	1.70169
chr2:232378131-232378914	0.646698	1.67901	35.3039	4.82874e-09	2.54858e-07	1.62907
chr2:234368830-234369284	0.752489	-0.283327	11.6455	0.000687761	0.0110856	1.09847
chr2:235086463-235087256	1.60463	1.63069	172.323	1.03396e-34	5.80239e-32	1.69413
chr2:23601880-23602611	0.471323	1.64054	18.2634	2.24337e-05	0.000553753	1.54235
chr2:236367873-236368325	0.848872	-0.2111	16.2115	6.40533e-05	0.0014102	1.03311
chr2:236656433-236657146	0.498145	0.99729	14.1823	0.000182581	0.00352323	1.09376
chr2:237025045-237025483	0.974038	-0.00493839	24.0878	1.19317e-06	3.89664e-05	1.6136
chr2:237097904-237098493	2.20848	-0.045686	96.3087	3.70789e-21	8.35734e-19	2.40514
chr2:237156329-237156988	0.804211	1.70084	52.4009	1.4231e-12	1.22289e-10	1.70254
chr2:237181891-237183021	1.2547	2.08672	145.688	3.95646e-30	1.81324e-27	1.61366
chr2:237234171-237234837	0.794146	0.695937	27.0582	2.72899e-07	1.03221e-05	1.19058
chr2:237502351-237502837	0.824084	0.0911078	18.9713	1.56528e-05	0.00040453	1.54956
chr2:238727787-238728464	0.806281	0.928821	32.009	2.39703e-08	1.11907e-06	1.29022
chr2:239240407-239241012	1.07461	1.15762	64.7713	4.66047e-15	5.45335e-13	1.43851
chr2:239396854-239397269	0.485163	0.424465	8.75152	0.00321762	0.0394992	0.654357
chr2:239425459-239426035	0.453278	0.867547	10.4834	0.00127226	0.0186585	1.22944
chr2:239584365-239584800	0.512185	0.835752	12.497	0.000442315	0.00762556	0.686468
chr2:240126173-240127232	0.66848	1.26741	28.8186	1.14502e-07	4.71345e-06	1.01396
chr2:24015440-24016081	0.743682	0.325264	18.6452	1.84796e-05	0.000467053	1.94326
chr2:240250919-240251851	0.289317	2.37273	9.80171	0.00182989	0.0249348	1.45469
chr2:240319678-240320462	0.470864	1.52523	16.8044	4.73174e-05	0.00107799	1.00226
chr2:240728519-240729231	0.39126	1.44574	11.4425	0.000765462	0.0121669	0.788902
chr2:241540013-241541058	0.66638	2.08773	45.6615	3.38475e-11	2.44288e-09	1.79805
chr2:25277006-25277505	0.599036	0.285322	11.8513	0.000617996	0.0101576	0.545924
chr2:25618537-25619163	0.858666	-0.1558	15.9384	7.37061e-05	0.00159588	1.26062
chr2:25936921-25937693	0.862189	0.544913	27.1543	2.60234e-07	9.93877e-06	1.2303
chr2:26969114-26969631	0.509042	0.888373	13.7299	0.00023096	0.0043145	1.83641
chr2:27798869-27799749	0.302103	2.10837	9.78862	0.00184275	0.0250687	2.26033
chr2:28613981-28614585	0.525954	1.05809	16.0595	6.92565e-05	0.00151144	1.73531
chr2:29143697-29144122	1.08168	-0.961546	13.8454	0.000217499	0.00409363	0.894414
chr2:30156144-30156704	0.753188	-0.318373	11.6388	0.000690182	0.0111181	0.795986
chr2:30178589-30179281	0.564158	1.49776	23.6958	1.45103e-06	4.66673e-05	1.60405
chr2:33152823-33153525	1.19495	0.0252274	35.5981	4.18763e-09	2.23161e-07	1.76524
chr2:3648717-3649411	0.582674	0.648248	14.7019	0.000139488	0.00278956	0.651657
chr2:37391274-37391834	0.536423	0.256119	9.08744	0.00268449	0.0340287	0.907563
chr2:37583265-37583815	0.871424	-0.734335	10.771	0.00109375	0.0165162	1.24861
chr2:37802921-37803680	1.09241	0.415306	41.0709	3.00936e-10	1.89362e-08	1.63048
chr2:42331981-42332370	1.01814	-0.66448	15.9225	7.43111e-05	0.00160645	1.38926
chr2:43131005-43131822	0.533809	2.15375	29.2867	9.09546e-08	3.83012e-06	1.47932
chr2:439826-440401	0.904513	0.415727	28.6239	1.26022e-07	5.13384e-06	1.08671
chr2:44102752-44103332	1.35183	0.0969896	46.2359	2.57883e-11	1.90625e-09	1.43037
chr2:44297427-44297919	0.873927	-0.0763426	18.9362	1.5934e-05	0.000410641	0.950327
chr2:44540261-44540736	1.02351	-1.34569	8.87416	0.00301149	0.0374197	1.3008
chr2:44959779-44960438	1.6165	1.04779	128.69	4.09798e-27	1.46346e-24	1.86886
chr2:45237808-45238641	0.868755	0.85362	35.8544	3.69927e-09	1.9829e-07	1.00866
chr2:45819067-45819511	0.536089	0.15007	8.57288	0.00354394	0.0427043	0.528132
chr2:49306709-49307387	1.85093	0.081356	76.1124	2.80246e-17	4.07735e-15	1.91635
chr2:53664161-53664662	0.997568	-0.787091	14.0797	0.000192566	0.00369259	1.57545
chr2:558754-559223	0.706068	-0.222989	10.9855	0.000974676	0.0149528	0.874261
chr2:56444322-56445010	1.33938	0.68726	70.3539	3.67577e-16	4.76775e-14	1.47622
chr2:57160834-57161384	1.21354	-0.173816	29.1925	9.81206e-08	4.10785e-06	0.967277
chr2:60861642-60862400	0.411348	1.00641	9.08897	0.00268537	0.0340287	0.742725
chr2:62424738-62425319	1.24015	0.875907	74.357	6.03676e-17	8.46933e-15	1.86257
chr2:6359845-6360499	0.355348	1.27702	8.25304	0.00421498	0.0489665	2.11275
chr2:64448787-64449279	1.17212	-0.681152	19.2863	1.33407e-05	0.000349373	1.00469
chr2:67561420-67562054	0.655973	-0.127282	10.6916	0.00113904	0.0170689	1.88353
chr2:70661368-70662016	1.39178	1.09757	96.8799	2.894e-21	6.57679e-19	1.77292
chr2:71014929-71015348	0.994611	-0.767103	13.7118	0.000233143	0.00434643	0.767291
chr2:71039176-71039596	0.961278	-1.16189	9.60442	0.0020337	0.0272053	1.15228
chr2:71793363-71793869	0.81581	0.281741	20.416	7.86011e-06	0.000215491	0.774335
chr2:72965585-72966346	0.989403	1.67809	77.0484	1.80422e-17	2.74102e-15	1.42108
chr2:75182586-75183037	1.11661	-0.89101	15.7274	8.21626e-05	0.00175548	1.14772
chr2:75328087-75328652	0.63954	-0.397916	8.33085	0.00404064	0.0474016	0.924867
chr2:76506713-76507115	0.888387	-1.26602	8.27456	0.00416602	0.0485617	0.919899
chr2:84958094-84958851	0.945144	1.00031	46.6345	2.14035e-11	1.59933e-09	1.92603
chr2:85449085-85449740	1.24801	1.36036	96.0826	4.0904e-21	9.07079e-19	1.92631
chr2:85708680-85709176	3.29708	0.786977	287.502	8.2629e-53	1.51475e-49	2.90418
chr2:85712969-85713626	0.88791	0.981125	40.3922	4.1644e-10	2.57332e-08	1.46107
chr2:870802-871567	1.13129	1.62825	98.4849	1.444e-21	3.39378e-19	1.80356
chr2:88613922-88614462	1.31342	-0.489161	28.7017	1.21283e-07	4.94815e-06	1.55215
chr2:9001234-9001696	2.01935	-0.147947	78.6857	8.67652e-18	1.39525e-15	2.18671
chr2:9287184-9288084	0.422147	1.27898	11.6907	0.000671988	0.0108632	1.4286
chr2:94582892-94583715	0.73624	-0.517677	9.21052	0.00251248	0.0323144	1.02235
chr2:94960886-94961367	0.817199	-0.464682	11.6909	0.000671472	0.0108613	0.762466
chr2:95004300-95004764	0.717242	0.121477	15.7488	8.12614e-05	0.00173918	1.04633
chr2:96121862-96122993	0.655367	2.17905	46.0638	2.79772e-11	2.05151e-09	1.09118
chr2:9699194-9700005	1.56831	1.78795	188.924	1.73973e-37	1.13903e-34	2.00793
chr2:9714808-9715306	0.635449	0.658696	17.1422	3.97526e-05	0.00092873	0.945647
chr20:11196114-11196834	0.427401	0.94571	10.0292	0.00162046	0.0226765	1.90383
chr20:121436-121930	0.830077	-0.196582	15.0966	0.00011374	0.00234982	1.28116
chr20:12166035-12166609	0.993775	-0.0146001	26.5381	3.5301e-07	1.30647e-05	1.46014
chr20:12737308-12738313	0.783586	0.284434	19.6801	1.09273e-05	0.00029088	1.16131
chr20:14288472-14289227	0.887812	-0.234807	16.745	4.87185e-05	0.00110716	1.11207
chr20:16204088-16204498	0.680749	-0.375367	9.41121	0.00225569	0.0296213	0.844439
chr20:16288365-16288824	1.63992	-1.44628	17.0237	4.22523e-05	0.000980468	2.9566
chr20:18922325-18922918	1.25007	0.56485	56.6938	1.92231e-13	1.81026e-11	1.0836
chr20:19527416-19527819	1.06478	-0.103398	25.8938	4.85831e-07	1.7395e-05	0.856903
chr20:2031945-2032771	0.777158	0.66157	25.3042	6.5109e-07	2.25261e-05	1.16317
chr20:2144149-2145139	0.545449	1.58454	24.1146	1.17728e-06	3.85392e-05	0.996805
chr20:22341501-22341984	0.951627	-0.391756	17.2886	3.69176e-05	0.000870635	1.91074
chr20:22775585-22776462	0.969392	1.76723	79.2583	6.72e-18	1.08698e-15	2.41566
chr20:23039801-23040378	0.871856	0.475159	27.693	1.99417e-07	7.84489e-06	1.10508
chr20:23162152-23162812	0.749877	1.18467	33.3044	1.27484e-08	6.29362e-07	1.44077
chr20:23296767-23297416	0.44839	1.06695	11.7099	0.000664794	0.0107722	0.730669
chr20:23445443-23446003	0.477801	0.389285	8.50661	0.00367339	0.0438797	1.71323
chr20:23622824-23623448	0.611492	0.225387	11.1759	0.000881257	0.0137374	1.77276
chr20:24148368-24148871	0.722747	0.738611	22.7487	2.33031e-06	7.15965e-05	0.983057
chr20:25237536-25238339	0.722928	2.44752	61.9515	1.6971e-14	1.83008e-12	2.36007
chr20:25277706-25278463	0.950513	2.06611	85.8578	3.65485e-19	6.74505e-17	1.58499
chr20:25868165-25869256	0.55205	2.10531	31.2002	3.55885e-08	1.60956e-06	1.41773
chr20:31235864-31236326	1.01131	-1.21525	9.24556	0.00246577	0.0318178	1.09052
chr20:31696071-31696588	0.496871	0.521905	9.96617	0.00167594	0.0232752	1.65149
chr20:31712511-31713126	0.610227	0.825242	16.8665	4.57918e-05	0.00104768	1.3452
chr20:32634280-32634922	1.09806	-0.0787614	29.7398	7.28035e-08	3.11346e-06	0.988269
chr20:34861500-34861935	0.576868	0.0407487	9.22797	0.002489	0.0320725	0.470952
chr20:35883732-35884544	1.09298	2.34079	127.916	5.64496e-27	1.99007e-24	2.57862
chr20:36060541-36061147	1.03378	0.163078	29.9591	6.53737e-08	2.83988e-06	1.09837
chr20:36261467-36261886	0.467012	0.566456	8.93322	0.00291707	0.0364939	0.964082
chr20:37990609-37991003	0.837092	-0.262078	15.1393	0.00011126	0.00231268	1.49313
chr20:38245536-38246146	0.425886	1.02996	10.2494	0.00144093	0.0206907	0.971533
chr20:38870722-38871461	0.923444	1.25465	51.2201	2.49166e-12	2.06996e-10	1.50407
chr20:38949427-38950014	0.819338	0.500168	24.7421	8.61157e-07	2.8843e-05	1.11017
chr20:39271069-39271687	0.444342	0.706253	8.87858	0.00300431	0.0373644	1.0323
chr20:39861423-39861835	0.935162	-0.977733	10.1352	0.00153255	0.0216892	0.497496
chr20:41726602-41727004	0.603561	0.128191	11.0566	0.000938689	0.0144849	0.969528
chr20:42594704-42595138	0.692654	-0.411061	9.48078	0.00217305	0.0287154	1.15698
chr20:43849710-43850229	0.905485	-0.280818	17.3407	3.59173e-05	0.000849961	1.11507
chr20:44187253-44187964	0.749451	1.31988	36.0846	3.30943e-09	1.79847e-07	1.50804
chr20:44627563-44628156	0.425175	0.933564	10.038	0.0016129	0.0226053	1.14225
chr20:44713759-44714814	0.691548	1.48514	33.6694	1.06741e-08	5.35612e-07	1.12807
chr20:45449446-45449848	0.663877	-0.0179822	11.7547	0.000649282	0.0105833	1.0183
chr20:45667028-45667503	1.09936	-0.614842	19.0459	1.50709e-05	0.000390594	1.20788
chr20:47317073-47317837	0.630093	1.39101	27.0929	2.68257e-07	1.02027e-05	1.55209
chr20:47333987-47334590	2.44924	0.709908	180.2	4.90427e-36	2.93169e-33	2.85775
chr20:47979355-47979906	0.556356	0.322857	10.6371	0.00117247	0.0174556	0.906717
chr20:48305143-48305569	0.956323	-0.694455	13.4855	0.000264133	0.00486153	0.865648
chr20:48485023-48485473	0.540763	0.00601414	8.21278	0.00430819	0.0498597	1.126
chr20:48679136-48679751	0.420306	0.820599	8.89989	0.00296998	0.0370547	0.931399
chr20:50395128-50395822	1.39517	1.65956	140.723	2.95497e-29	1.25009e-26	1.79565
chr20:50415346-50416046	0.510624	1.43722	18.4187	2.07283e-05	0.000517052	1.17309
chr20:50422284-50422967	1.25232	0.951601	71.6717	2.36796e-16	3.13049e-14	1.69779
chr20:51335301-51335877	1.11163	0.824992	55.2603	3.74104e-13	3.41765e-11	1.94158
chr20:54050951-54051481	1.26496	0.18778	44.2296	6.6768e-11	4.68364e-09	1.2843
chr20:5486202-5487099	0.601618	1.34167	24.4898	9.76449e-07	3.24672e-05	1.32378
chr20:54999000-54999828	2.17931	0.563985	123.87	3.02746e-26	9.9106e-24	2.75299
chr20:55648659-55649145	0.926071	-0.776964	12.6898	0.0003974	0.00691627	1.47475
chr20:58017469-58018139	0.577475	1.34944	23.1689	1.88823e-06	5.9003e-05	1.34248
chr20:58031380-58032148	1.3616	1.22448	98.731	1.71492e-21	3.99636e-19	1.56167
chr20:59124145-59124993	0.48535	1.29947	15.7485	8.12732e-05	0.00173918	1.09748
chr20:59299808-59300310	0.689374	0.814984	22.6873	2.40311e-06	7.34229e-05	1.28371
chr20:5945920-5946464	1.23449	-0.101188	32.64	1.779e-08	8.44889e-07	1.43814
chr20:59812052-59812696	0.683171	1.54201	35.1581	5.24061e-09	2.75538e-07	1.0607
chr20:60279169-60279773	0.469514	0.440815	8.56883	0.00355171	0.0427792	1.38538
chr20:60713375-60714004	1.14525	-0.41417	23.7899	1.38439e-06	4.46282e-05	1.9459
chr20:60995587-60996251	0.830528	1.17058	41.1874	2.84635e-10	1.79928e-08	1.35073
chr20:61185780-61186446	0.698633	0.69767	21.2263	5.0096e-06	0.000142455	1.8105
chr20:61556070-61556768	0.546565	0.814026	15.1893	0.000108423	0.00226037	1.48081
chr20:63350080-63350692	0.499454	0.925558	13.4263	0.000270507	0.00496887	0.53535
chr20:64080099-64080977	0.546897	0.49422	11.5833	0.000710654	0.0114012	0.862846
chr20:9344500-9345041	1.04756	-0.823267	15.1211	0.000112312	0.00232731	1.07513
chr20:992507-992898	0.523669	0.467144	10.6754	0.00114888	0.0171602	1.00042
chr21:10681298-10681787	1.38073	-0.425857	32.8929	1.55766e-08	7.55423e-07	0.860358
chr21:14548729-14549150	1.09131	-1.16172	11.8277	0.000624803	0.0102397	0.91399
chr21:14781498-14782091	1.24353	-0.753923	20.5072	7.22487e-06	0.000199267	1.09769
chr21:21674113-21674560	0.887953	-0.915748	10.3713	0.00135041	0.0196066	0.640059
chr21:24685559-24686144	0.929633	-0.861352	10.5255	0.0012441	0.0183433	1.09557
chr21:25296114-25296768	1.34079	0.762059	70.4341	1.57961e-15	1.9051e-13	1.52575
chr21:26389927-26390765	0.279114	2.195	8.71825	0.00327598	0.0400724	3.37784
chr21:28487327-28487858	0.86944	-0.400537	14.6693	0.00014186	0.00283287	1.22077
chr21:34965532-34966034	1.04199	0.096562	29.9206	6.87122e-08	2.96617e-06	1.56834
chr21:35217500-35218166	0.39328	1.13836	9.77295	0.00185882	0.0251793	2.27758
chr21:35525269-35525857	0.773681	0.397199	21.2659	4.90708e-06	0.000139684	1.50182
chr21:35529721-35530348	0.64023	-0.00760129	10.9239	0.00100699	0.0153835	0.798525
chr21:35924615-35925260	1.13222	0.3633	42.651	1.41526e-10	9.41219e-09	1.132
chr21:36612846-36613371	0.76669	0.530827	23.334	1.73861e-06	5.47352e-05	0.811158
chr21:37658857-37659630	1.33864	1.80114	145.007	5.20908e-30	2.34819e-27	2.12398
chr21:37871153-37871764	0.824651	0.408308	23.9072	1.30566e-06	4.23384e-05	1.01391
chr21:40936701-40937393	0.720581	0.688775	22.2483	2.99493e-06	8.96131e-05	1.73315
chr21:41641668-41642327	0.464985	0.521555	8.54901	0.00359001	0.043146	1.59143
chr21:43585927-43586476	1.16011	0.314482	41.743	2.18259e-10	1.40555e-08	1.63877
chr21:44005326-44006549	0.992324	1.76865	77.289	1.62003e-17	2.47487e-15	1.69616
chr21:45049800-45051721	0.615481	1.9846	37.8634	1.40279e-09	8.00291e-08	1.12567
chr21:45420040-45420931	0.429147	1.7192	15.6967	8.34686e-05	0.001782	0.978692
chr21:45427516-45428323	0.425882	2.30546	21.1928	5.09105e-06	0.000144622	1.88556
chr21:45568535-45569047	0.626549	-0.1808	9.06931	0.00271082	0.0343038	0.73837
chr21:45698438-45698905	0.750557	0.246717	17.7786	2.87203e-05	0.000693373	0.964988
chr21:45931427-45932895	1.18607	2.25176	146.954	2.3745e-30	1.12576e-27	1.69389
chr21:9097315-9098000	1.39113	-1.06744	21.7226	3.89967e-06	0.000113115	0.738722
chr21:9778570-9779039	0.530999	0.476472	10.6765	0.00114817	0.0171589	0.728076
chr22:15417863-15418429	1.07673	-0.705783	17.1725	3.91419e-05	0.000915242	1.32932
chr22:17570674-17571418	1.46519	1.69741	162.56	4.72976e-33	2.45394e-30	1.89914
chr22:17786429-17787241	0.496528	1.12038	14.8516	0.000129225	0.00262632	0.996697
chr22:19137780-19138391	0.388103	1.44997	11.6808	0.00067508	0.0108955	0.92265
chr22:19599760-19600337	0.711762	0.251776	16.0026	7.14956e-05	0.00155285	0.937038
chr22:19607187-19607999	0.698115	1.81353	43.0637	1.16259e-10	7.81635e-09	1.50945
chr22:20010219-20011142	0.257097	2.59046	8.45379	0.00379136	0.0449761	1.88293
chr22:20141356-20142205	0.380994	1.98549	14.6648	0.00014219	0.00283534	1.10154
chr22:21066459-21067115	0.917775	0.547525	32.8792	1.56806e-08	7.57794e-07	0.942067
chr22:22086804-22087436	0.474134	0.684033	9.78026	0.00185101	0.0251229	0.871092
chr22:22358144-22358704	1.45231	0.313694	61.191	2.40757e-14	2.55611e-12	1.70614
chr22:22703278-22704189	0.610564	1.21585	23.3052	1.7638e-06	5.54297e-05	1.39031
chr22:23054323-23054752	0.555878	0.297861	10.1885	0.00148849	0.0211696	0.979862
chr22:23629109-23629685	0.891389	0.463047	27.5406	2.15005e-07	8.38609e-06	1.44987
chr22:23742726-23743315	0.615843	1.17444	23.6643	1.47399e-06	4.73504e-05	1.14814
chr22:24808678-24809231	0.60943	0.729475	17.2692	3.7253e-05	0.00087629	0.901973
chr22:27452916-27453446	0.650056	0.201682	12.8562	0.000364349	0.00645545	1.36916
chr22:27986439-27986833	0.568162	-0.067812	8.45989	0.00376756	0.0448292	1.14851
chr22:29563647-29564217	0.854665	0.105358	19.7462	1.06189e-05	0.000283219	0.97375
chr22:30080773-30081389	0.622528	0.287773	12.3194	0.000482532	0.00822227	1.23131
chr22:30422783-30423595	0.692856	1.71541	41.413	2.55536e-10	1.63412e-08	1.48739
chr22:34236423-34236904	0.800334	-0.376912	12.7228	0.000390588	0.00681929	0.887267
chr22:36268820-36269454	0.860572	0.358837	23.5002	1.62517e-06	5.17653e-05	1.05304
chr22:37724408-37725240	1.95344	1.26259	181.922	2.52915e-36	1.54548e-33	2.21739
chr22:39466592-39467065	0.605423	0.81869	18.3213	2.17813e-05	0.000539588	0.962675
chr22:39743631-39744049	1.13307	-0.819714	17.8151	2.81905e-05	0.000682979	0.993807
chr22:42990844-42991379	0.929066	0.438035	31.4509	3.14833e-08	1.4357e-06	1.28264
chr22:43882928-43883464	0.448548	1.03231	11.4113	0.000778196	0.0123479	1.16258
chr22:44822542-44823283	0.871721	1.52354	55.6012	3.19265e-13	2.95594e-11	1.57178
chr22:45518433-45519029	0.622535	0.845492	19.3928	1.26395e-05	0.000332595	0.860064
chr22:45526636-45527366	1.08681	1.20505	68.6322	8.02446e-16	1.00298e-13	1.64971
chr22:46105011-46105755	0.472379	1.1627	13.989	0.000201858	0.00384132	0.805967
chr22:46347879-46348473	0.464422	1.03657	12.1162	0.000536847	0.00901785	0.731661
chr22:46685926-46686406	0.574709	0.478805	12.7958	0.000375964	0.0066017	0.752729
chr22:46881400-46881816	0.448686	0.681417	9.13988	0.00260977	0.0333474	0.733552
chr22:47065600-47066203	0.670662	0.842826	22.9364	2.1213e-06	6.56147e-05	1.50343
chr22:47160360-47160935	0.517655	0.357228	9.64165	0.00199355	0.0267408	0.73302
chr22:47195701-47196277	0.473741	1.30563	15.3935	9.75858e-05	0.00204685	1.01595
chr22:47199250-47199698	0.503821	0.991519	14.463	0.000157856	0.00311163	1.0487
chr22:47292457-47292974	0.593198	0.431739	12.7158	0.000392028	0.00684009	0.807015
chr22:47474696-47475353	0.999252	0.42385	31.8024	2.65139e-08	1.22741e-06	1.30579
chr22:48536755-48537585	0.45335	1.10728	12.2517	0.000499998	0.00845568	0.748936
chr22:49017437-49017936	0.871914	0.216326	23.4757	1.61971e-06	5.16691e-05	1.58753
chr22:49593087-49593518	0.460902	0.62498	8.97179	0.00286	0.0359763	0.893994
chr22:49734208-49734601	0.856583	0.159839	21.2932	4.8401e-06	0.000138207	0.898389
chr22:49949012-49949977	0.561858	1.6118	25.8474	4.97152e-07	1.76852e-05	0.954926
chr22:49971525-49972242	0.535967	0.515433	11.5052	0.000740539	0.0118048	0.886841
chr22:50212903-50214064	0.862329	0.845901	35.494	4.40426e-09	2.338e-07	1.0842
chr22:50310114-50310713	0.511374	1.42374	18.9526	1.58019e-05	0.000407618	1.18651
chr22:50640868-50641363	0.735285	0.447996	20.2726	8.09787e-06	0.000221347	1.2604
chr3:102130113-102130775	1.02917	0.0470626	28.0793	1.64811e-07	6.60637e-06	1.63781
chr3:10213053-10213554	0.768684	-0.262108	12.759	0.000383268	0.0067128	1.08551
chr3:10393401-10394366	0.733301	1.68336	42.6634	1.41707e-10	9.41219e-09	1.18815
chr3:105792190-105792907	1.53684	0.682097	86.3782	2.85729e-19	5.30876e-17	2.04511
chr3:10944057-10944608	0.860777	0.507747	27.855	1.84094e-07	7.34721e-06	1.4344
chr3:113260392-113261171	1.53445	0.770676	92.2096	2.20996e-20	4.71081e-18	1.74737
chr3:114745836-114746375	1.48992	-0.37775	41.646	2.28619e-10	1.4654e-08	2.00283
chr3:117610019-117610645	1.40725	-0.431664	32.8728	1.57293e-08	7.58814e-07	1.37037
chr3:119329568-119330018	0.587391	0.350738	12.095	0.000542866	0.00910228	1.08656
chr3:119635666-119636085	0.455925	0.56404	8.48123	0.00372425	0.0443763	0.735476
chr3:125622302-125622759	1.03574	-0.491857	19.2731	1.34306e-05	0.000351393	1.19475
chr3:126056695-126057763	0.298468	2.04082	9.14323	0.00260508	0.0333028	0.926322
chr3:126309550-126310301	0.536582	0.960645	15.8982	7.52492e-05	0.0016229	0.879182
chr3:126347285-126348158	0.653135	1.58087	33.1506	1.37395e-08	6.74656e-07	1.12932
chr3:126765306-126765894	0.766675	0.819961	26.7209	3.22456e-07	1.19985e-05	1.23578
chr3:127031526-127032162	0.325827	1.58281	8.48381	0.00371938	0.0443519	0.729182
chr3:13053075-13053774	1.08088	1.0047	58.5056	8.30698e-14	8.21674e-12	1.26377
chr3:131216772-131217504	0.809452	0.159711	18.7382	1.76472e-05	0.00045015	1.71163
chr3:131386243-131386942	1.68403	1.51866	175.347	3.19545e-35	1.8306e-32	1.77258
chr3:133799812-133800227	0.691462	0.0233281	13.3524	0.000281135	0.00514348	0.967053
chr3:133977446-133978077	0.411846	1.05196	9.65354	0.00198089	0.02661	0.880607
chr3:134079054-134079555	0.764101	0.0314912	16.3439	5.98455e-05	0.0013325	0.926832
chr3:135148314-135148970	1.11592	0.194316	35.9755	3.48884e-09	1.8811e-07	0.930481
chr3:13588174-13588844	0.528633	0.470675	10.9283	0.00100467	0.0153565	1.28899
chr3:138187891-138188305	0.572399	0.0980387	9.56144	0.00208108	0.027739	0.964771
chr3:139064592-139065013	1.59473	-1.78656	13.941	0.000206953	0.00392094	1.3744
chr3:140595278-140595838	1.31527	-0.607605	25.3082	6.49814e-07	2.25261e-05	1.37017
chr3:14125730-14126314	0.401144	1.16857	10.2571	0.00143506	0.020628	1.05978
chr3:141274669-141275547	1.08332	2.04168	111.717	4.99484e-24	1.38736e-21	1.85944
chr3:14288816-14289269	0.858209	-0.59428	12.7437	0.000386353	0.00676253	0.944883
chr3:14295690-14296228	0.825928	-0.0649684	16.2669	6.242e-05	0.00137755	1.28056
chr3:143127594-143128311	1.47228	1.45372	130.585	1.97975e-27	7.45743e-25	1.96392
chr3:143608992-143609487	1.71342	-0.681488	35.9421	3.54561e-09	1.90797e-07	2.48448
chr3:14378105-14378828	0.790929	1.18106	39.0444	7.94877e-10	4.71067e-08	1.1549
chr3:145543768-145544236	1.1638	-1.45231	10.2467	0.00144301	0.0206982	1.53126
chr3:149373751-149374155	1.58555	-1.00113	27.2238	2.51438e-07	9.65647e-06	1.4958
chr3:15014811-15015281	1.25631	-0.179034	35.5283	4.33159e-09	2.30387e-07	1.99596
chr3:15177738-15178235	0.511945	0.633054	11.2076	0.000866602	0.0135705	0.936017
chr3:155233129-155233691	1.26905	-0.506998	27.0882	2.697e-07	1.02434e-05	1.51197
chr3:155354795-155355226	0.511601	0.203048	8.56572	0.0035577	0.0428325	1.14629
chr3:156513500-156513972	1.11161	-0.480293	22.0711	3.27347e-06	9.69977e-05	1.34506
chr3:156602407-156603096	1.00261	0.00400518	26.7132	3.23681e-07	1.20278e-05	1.3357
chr3:156668228-156668966	1.19413	-0.127665	31.2977	3.39317e-08	1.53969e-06	1.53284
chr3:156816754-156817499	0.741754	1.752	47.7032	1.28917e-11	9.95773e-10	2.15556
chr3:156906272-156906842	2.36948	-0.243077	87.5118	2.73922e-19	5.12401e-17	2.50895
chr3:159854526-159855227	0.510129	0.5624	10.4991	0.00126353	0.0185502	1.85991
chr3:16056137-16056538	0.974344	-0.754916	13.6064	0.000246286	0.00456668	0.910687
chr3:162525001-162525539	1.44902	-0.861963	25.412	6.17135e-07	2.15629e-05	1.23815
chr3:165459857-165460402	0.985563	-0.461856	18.3864	2.10716e-05	0.000523893	0.963862
chr3:169699487-169699982	0.618438	0.351033	13.4852	0.000262329	0.00483481	1.04221
chr3:177592591-177593023	1.21227	-0.734693	18.7062	1.7952e-05	0.000456232	1.92832
chr3:177807050-177807462	1.68627	-1.12824	26.4543	3.67969e-07	1.35636e-05	1.88578
chr3:179454916-179455321	0.80746	-0.884833	8.78709	0.0031564	0.0388673	1.22459
chr3:180040916-180041464	1.10116	-0.171187	27.3517	2.36037e-07	9.11592e-06	1.43868
chr3:183370551-183371474	1.47763	2.41303	217.849	1.03275e-41	9.16081e-39	2.90054
chr3:183765260-183765868	1.06276	0.713163	46.2727	2.53429e-11	1.87838e-09	1.35538
chr3:183924972-183925587	0.747183	0.629527	23.4392	1.64948e-06	5.23152e-05	1.27682
chr3:183998540-183999032	1.54556	-0.931714	26.9825	2.84166e-07	1.07041e-05	1.65223
chr3:185162704-185163176	0.647398	0.356455	14.5526	0.000150694	0.00298544	0.943047
chr3:185658392-185658991	0.97776	1.45884	66.2015	2.42556e-15	2.88736e-13	1.86314
chr3:186438043-186438760	1.68494	-0.0894748	55.3728	3.55027e-13	3.26506e-11	1.4007
chr3:187403650-187404199	0.576955	0.217599	10.6842	0.00114352	0.017108	1.87171
chr3:18772822-18773352	0.766528	0.343242	19.6414	1.11435e-05	0.00029549	1.09935
chr3:188061050-188061651	1.12449	-0.0583272	29.6961	7.4449e-08	3.17888e-06	1.80095
chr3:188076112-188076611	0.755389	-0.0532217	14.2389	0.000177301	0.00344067	1.06754
chr3:188077071-188077731	0.883122	0.704286	32.7164	1.6975e-08	8.10381e-07	1.32025
chr3:188220307-188221588	1.30814	2.48917	196.198	1.10691e-38	7.80456e-36	1.90696
chr3:192490694-192491228	1.04749	-0.615291	16.8657	4.57965e-05	0.00104768	1.8188
chr3:192968749-192969365	1.7565	-0.490503	47.3956	1.4906e-11	1.12606e-09	1.83334
chr3:193530555-193531241	1.84285	0.734807	120.537	1.21702e-25	3.80292e-23	2.02803
chr3:193868796-193869329	0.819402	1.03691	36.6577	2.50892e-09	1.39093e-07	1.07012
chr3:194937854-194938398	1.06472	0.553016	42.334	1.64617e-10	1.07266e-08	1.60866
chr3:195914546-195915271	0.852628	1.32848	47.97	1.13674e-11	8.82996e-10	1.5752
chr3:2122730-2123249	1.5334	-0.276598	45.4068	3.81911e-11	2.74198e-09	1.17013
chr3:23959317-23959843	0.741869	-0.613755	8.84591	0.00305774	0.0378746	1.23902
chr3:27576179-27576711	1.12082	-0.457042	21.9716	3.44114e-06	0.000101419	1.16576
chr3:28139153-28139716	0.841653	-0.455484	12.1954	0.000514972	0.00868221	0.794361
chr3:31065811-31066240	1.28297	-1.277	14.1619	0.000184567	0.00355159	0.793968
chr3:32036950-32037436	0.748718	0.143263	16.7748	4.79797e-05	0.00109127	1.4893
chr3:34008306-34008715	0.8869	0.0983911	21.8388	3.67849e-06	0.000107494	0.945839
chr3:37753356-37753775	0.74953	-0.0796327	14.1024	0.000190313	0.00365704	0.828162
chr3:37863128-37863807	0.73796	0.849955	26.2574	4.05678e-07	1.47949e-05	1.1818
chr3:39180576-39181117	0.925164	0.565498	33.5152	1.15056e-08	5.72118e-07	1.16357
chr3:40939345-40940008	0.579413	0.398782	11.813	0.000629675	0.0103064	1.14262
chr3:41327648-41328254	0.946407	-0.0898167	21.6079	4.13135e-06	0.000119082	1.03116
chr3:42301483-42302165	0.61888	0.440967	13.8987	0.000211556	0.00399629	0.785498
chr3:42544474-42545369	0.929574	1.44564	58.7075	7.59207e-14	7.59152e-12	1.43447
chr3:44198045-44198608	1.00367	-0.0218261	24.3033	1.0716e-06	3.53318e-05	1.18108
chr3:44921090-44921488	0.726014	-0.381626	10.7959	0.00107784	0.0163388	0.880674
chr3:47020208-47020741	1.06099	-0.0535441	27.5984	2.08955e-07	8.18498e-06	0.932381
chr3:48852525-48852996	0.765931	0.357562	19.9915	9.33416e-06	0.000252629	0.951477
chr3:49661095-49661901	1.10569	2.08391	118.564	2.78178e-25	8.40587e-23	1.81387
chr3:52012457-52013233	0.334938	1.58672	9.23884	0.0024745	0.0319005	1.17532
chr3:54873200-54873871	1.04977	0.611574	43.2141	1.08228e-10	7.29427e-09	1.85723
chr3:5497435-5498288	0.671388	0.543776	17.6817	3.02174e-05	0.000726327	1.93903
chr3:55343586-55344194	0.883872	0.271516	23.5078	1.5939e-06	5.09642e-05	1.51561
chr3:56291130-56291573	0.789959	-0.620071	10.2839	0.00141474	0.0203784	0.587919
chr3:64759796-64760328	0.809524	-0.168254	14.7237	0.000137921	0.00276424	1.21174
chr3:64988216-64988762	0.902322	-0.300486	16.3377	6.06374e-05	0.00134795	1.58786
chr3:6558904-6559375	1.68205	-1.21283	24.4804	9.81704e-07	3.26025e-05	1.96337
chr3:68835102-68835722	0.686885	-0.0852852	10.1642	0.00155774	0.0219553	0.998408
chr3:70889464-70889994	0.876582	-0.363688	14.7604	0.000135324	0.00272213	0.867092
chr3:71210293-71210794	0.921895	-0.250335	18.6902	1.8055e-05	0.000458426	1.11531
chr3:71991807-71992222	1.53233	-1.07309	21.8084	3.74279e-06	0.000109256	1.51564
chr3:71998706-71999431	1.02455	0.567651	38.0486	1.28313e-09	7.39696e-08	1.45231
chr3:72336799-72337401	0.438939	0.859709	9.20776	0.00251621	0.0323321	1.03887
chr3:72822066-72822515	1.46881	-0.46057	37.073	2.05327e-09	1.14758e-07	1.53652
chr3:74531441-74532011	1.58506	0.241609	68.7038	7.76779e-16	9.7981e-14	1.59006
chr3:74643482-74644181	1.34831	0.181733	45.1846	4.24327e-11	3.03069e-09	1.75133
chr3:75751835-75752500	1.05003	0.249879	33.8655	9.70356e-09	4.90494e-07	0.88574
chr3:87247167-87247717	1.45041	-0.686081	29.3522	8.80724e-08	3.72587e-06	1.43163
chr3:9884347-9884861	0.844379	-0.506516	12.2161	0.000509406	0.0086042	1.56773
chr3:98922700-98923336	1.42208	0.656682	76.9434	1.9014e-17	2.85708e-15	2.71059
chr3:99659862-99660317	1.41678	-0.815153	23.4123	1.67187e-06	5.29035e-05	0.794727
chr4:10128856-10129713	0.694588	1.16737	29.8883	6.76838e-08	2.92637e-06	1.13413
chr4:102036557-102037053	0.796201	-0.255681	12.8159	0.000372657	0.00656039	1.2191
chr4:102717452-102718083	0.983136	0.511318	33.6255	1.09046e-08	5.45189e-07	1.286
chr4:10279014-10279905	0.400416	1.00721	9.11192	0.00264934	0.0336963	0.820204
chr4:105923451-105924015	1.48335	-1.03651	23.4139	1.6705e-06	5.29035e-05	1.52108
chr4:108264791-108265234	1.38837	-1.0311	22.0766	3.26442e-06	9.6834e-05	2.14076
chr4:108961498-108961903	1.98279	-0.826207	43.9027	7.85853e-11	5.4295e-09	1.63015
chr4:110058544-110059175	1.15789	-0.238078	27.9942	1.7188e-07	6.8697e-06	1.41366
chr4:110533875-110534306	1.32236	-0.463282	31.49	3.08865e-08	1.41083e-06	2.80895
chr4:11281482-11281889	1.99766	-1.19047	33.1104	1.40106e-08	6.84306e-07	1.49162
chr4:113327403-113328073	0.462958	0.756862	10.2283	0.00145729	0.0208321	1.97033
chr4:114382943-114383566	0.885474	0.68067	31.7116	2.77171e-08	1.27452e-06	1.00407
chr4:118782830-118783255	0.541541	0.226238	9.77045	0.00186075	0.0251805	0.676141
chr4:119067547-119068023	0.639068	-0.14624	9.92291	0.00171511	0.0236165	1.03312
chr4:119200317-119200752	1.36623	-1.18076	17.947	2.63567e-05	0.000642515	1.06386
chr4:1201936-1202340	0.627764	0.660742	16.8622	4.58782e-05	0.00104868	0.815041
chr4:121519228-121519836	1.49343	-0.122333	48.3911	9.32088e-12	7.30216e-10	1.38651
chr4:122700102-122700631	0.630049	0.337426	13.5243	0.000257049	0.00475342	0.945273
chr4:123121361-123122059	1.17551	-0.924833	16.6621	5.08308e-05	0.00115231	1.76147
chr4:123832528-123833129	0.607927	-0.0612066	9.05002	0.00274078	0.034651	1.08522
chr4:13147133-13147586	1.14069	-1.21796	11.8848	0.000606328	0.0100017	1.03838
chr4:135538371-135539000	0.764179	0.201335	18.3807	2.11326e-05	0.000524937	1.34488
chr4:1365211-1366050	0.411837	1.40777	12.3559	0.000473374	0.00809505	0.988053
chr4:13783912-13784455	0.688303	0.0669675	13.0982	0.000321003	0.00576925	1.42471
chr4:138181163-138181785	1.48741	0.0325958	51.4232	2.24281e-12	1.88027e-10	1.70702
chr4:139126763-139127409	1.31608	0.312307	49.7257	4.97402e-12	3.97603e-10	1.70059
chr4:140096110-140096887	0.608953	0.741823	16.4752	5.5944e-05	0.00125785	1.25707
chr4:141153971-141155097	1.08125	0.23178	34.2814	7.92844e-09	4.05989e-07	1.19809
chr4:141565378-141565907	1.25761	-0.68045	22.6833	2.45274e-06	7.46905e-05	1.16655
chr4:142451970-142452504	0.665835	-0.255575	9.36209	0.00231596	0.0302451	0.864883
chr4:142912854-142913557	0.872854	-0.0577507	18.4934	1.99558e-05	0.000500676	1.34192
chr4:1461844-1462911	1.17848	2.3835	153.557	1.68202e-31	8.2593e-29	1.90036
chr4:14667693-14668459	1.53915	1.1925	120.271	1.37125e-25	4.23671e-23	2.08214
chr4:150722734-150723329	1.01467	0.756421	46.4004	2.38575e-11	1.77306e-09	1.32362
chr4:153398555-153399224	1.07211	0.0668705	29.11	9.92086e-08	4.13966e-06	1.31741
chr4:153651966-153652511	1.1877	0.51576	51.1878	2.5043e-12	2.07419e-10	1.51731
chr4:154973577-154974125	1.36586	-0.846542	24.0568	1.21177e-06	3.9527e-05	2.0353
chr4:159194029-159194453	0.867898	-0.857125	9.94919	0.0016912	0.0234163	1.02517
chr4:160009680-160010213	0.86428	-0.407451	13.9501	0.000205978	0.00390889	0.8252
chr4:16023905-16024536	0.529173	0.303841	9.50901	0.00214041	0.0283921	1.44269
chr4:162966956-162967438	1.15846	-1.09042	13.9654	0.000204349	0.00388603	1.44782
chr4:163114127-163114779	1.16424	-0.118426	28.2844	1.49204e-07	6.01585e-06	1.22221
chr4:165580228-165580926	0.905477	0.24889	25.4054	6.19165e-07	2.16063e-05	1.5823
chr4:165631054-165631761	1.4194	0.819263	86.6224	2.56566e-19	4.86556e-17	2.02012
chr4:166538490-166538897	1.33642	-0.403954	32.7334	1.68349e-08	8.06493e-07	1.09885
chr4:167906735-167907359	0.788215	0.0934671	16.8854	4.5338e-05	0.00104065	1.48864
chr4:168421572-168422262	1.00314	0.283509	30.7507	4.43468e-08	1.97322e-06	1.44777
chr4:174461576-174462335	1.03074	-0.422727	19.7181	1.07194e-05	0.000285621	1.35805
chr4:175125525-175125998	1.3046	-1.91488	8.52714	0.00363277	0.0435079	0.930749
chr4:183210604-183211113	1.27074	-1.08472	16.1065	6.76036e-05	0.00148007	0.840773
chr4:183240970-183241552	0.656684	0.448272	15.7607	8.07652e-05	0.00173236	0.889164
chr4:18463952-18464584	0.684891	-0.27153	10.3479	0.00136733	0.0198201	0.972757
chr4:184813107-184813882	0.941881	1.15963	50.1704	4.0361e-12	3.26425e-10	1.39215
chr4:185920166-185920561	1.40525	-0.76721	28.3211	1.46289e-07	5.907e-06	1.54588
chr4:186547047-186547930	3.31297	2.13664	614.531	5.2155e-79	2.39026e-75	3.27929
chr4:186583604-186584241	1.0795	0.0375149	28.7638	1.17634e-07	4.82154e-06	1.45504
chr4:186772833-186773458	1.1981	0.439501	46.5777	2.19386e-11	1.63487e-09	2.13238
chr4:2165409-2166070	1.29806	0.543951	53.2931	9.45755e-13	8.33538e-11	1.45031
chr4:24148361-24148976	0.841936	-0.294713	14.566	0.000149653	0.00296695	0.796501
chr4:24872563-24873493	1.57997	0.615479	91.4003	3.14804e-20	6.60799e-18	1.21319
chr4:25694367-25695003	1.45054	0.181403	56.0667	2.5718e-13	2.40542e-11	1.59235
chr4:26141891-26142343	0.592219	0.31991	11.6031	0.000703724	0.0113098	1.40524
chr4:26161940-26162620	0.853939	1.59323	55.91	2.76591e-13	2.5782e-11	1.67657
chr4:29937252-29937869	1.76382	-0.722551	38.2021	1.1917e-09	6.89881e-08	0.820199
chr4:3530281-3530715	0.477867	0.853748	11.6805	0.000675174	0.0108955	0.691833
chr4:36771395-36771864	0.656255	-0.0397764	10.5097	0.00125457	0.0184482	1.06967
chr4:40183718-40184330	1.18968	0.0430939	34.2237	8.15398e-09	4.15989e-07	1.46431
chr4:40547965-40548574	0.978281	0.792585	43.8396	8.03685e-11	5.52493e-09	1.20197
chr4:41610978-41611444	0.754012	-0.492728	10.6335	0.00117468	0.0174791	1.06543
chr4:41709792-41710411	1.1593	-0.062381	31.7902	2.66731e-08	1.2327e-06	2.46555
chr4:4394357-4394886	0.455389	1.09657	12.8096	0.000373258	0.00656676	1.27608
chr4:45034966-45035360	1.14328	-1.67099	9.13486	0.00261683	0.0334066	0.997392
chr4:4671950-4672790	2.1799	2.14776	396.33	8.0366e-68	2.20991e-64	2.40705
chr4:53676323-53676892	1.06751	-0.554796	18.3028	2.22609e-05	0.000549981	1.03273
chr4:559637-560192	2.05989	0.522977	127.016	8.19257e-27	2.85164e-24	3.07211
chr4:58585115-58585801	1.30079	1.2033	89.8651	6.16663e-20	1.23774e-17	1.82872
chr4:60282311-60282869	0.778965	0.0508027	16.8537	4.60801e-05	0.00105242	0.79331
chr4:6633000-6633626	1.43296	0.62982	73.2677	9.85742e-17	1.34855e-14	1.99896
chr4:6693291-6694329	0.344645	1.76456	10.5726	0.00121333	0.017957	0.858995
chr4:6724334-6724891	0.458328	1.35217	14.5377	0.000151858	0.00300632	0.873126
chr4:67403120-67403747	1.34504	-0.179069	39.4369	6.58366e-10	3.96143e-08	1.34081
chr4:69718759-69719419	1.87012	-0.726504	42.5303	1.4991e-10	9.845e-09	2.19239
chr4:69726301-69726942	1.28912	-0.468412	26.398	3.78382e-07	1.38915e-05	1.51416
chr4:71151092-71151531	1.5042	-1.0586	21.5351	4.35766e-06	0.000125473	2.20757
chr4:72473499-72474085	0.732863	-0.440171	9.78135	0.00184993	0.0251207	1.04853
chr4:73375267-73375825	0.90852	-0.919459	9.82911	0.00180328	0.0245966	1.02781
chr4:74473122-74473644	0.752341	-0.129556	13.1073	0.000319743	0.00576165	1.35797
chr4:75327983-75328663	1.10264	0.844188	54.4769	5.38691e-13	4.87267e-11	1.5438
chr4:75947551-75948008	1.33096	-0.659742	25.3596	6.33429e-07	2.19925e-05	0.749726
chr4:77564028-77564805	1.60551	1.20368	129.779	2.75895e-27	1.02521e-24	2.15496
chr4:77921586-77921984	1.11	-1.33525	10.6033	0.00119368	0.0177139	1.97226
chr4:79083026-79083890	1.28206	-0.54983	25.234	6.74234e-07	2.32623e-05	0.925915
chr4:80137573-80138108	1.65012	-0.73831	36.4903	2.72029e-09	1.49306e-07	1.56601
chr4:8095915-8096897	1.12605	1.53443	91.0801	3.62148e-20	7.48748e-18	2.01075
chr4:8101094-8101577	0.803109	0.518325	25.5258	5.83203e-07	2.04292e-05	1.23787
chr4:8330820-8331675	0.495385	1.81513	22.5498	2.5746e-06	7.7959e-05	1.11283
chr4:8397260-8398321	0.546588	1.35689	20.9198	5.8416e-06	0.000164692	1.11991
chr4:88611992-88612600	0.862306	-0.337284	15.5074	9.20183e-05	0.00193746	1.3392
chr4:94611055-94611541	0.895032	-0.713728	12.0803	0.000547074	0.00916166	0.908539
chr4:97566058-97566698	0.629905	0.372942	14.0677	0.000193768	0.00371305	1.10432
chr4:98449310-98449778	0.843251	-0.358929	13.4992	0.000260427	0.00480619	1.17654
chr4:9990203-9990812	0.983114	0.838537	44.6435	5.48538e-11	3.89759e-09	1.35741
chr5:10222232-10222632	0.50906	0.368593	9.13883	0.00261125	0.0333508	0.60365
chr5:10595653-10596279	0.482116	0.783825	11.5473	0.000724297	0.011593	1.59604
chr5:107092554-107093086	0.866447	-0.467238	13.4743	0.000264451	0.00486413	1.80374
chr5:107489656-107490150	1.09308	-0.245536	24.7521	8.56882e-07	2.87699e-05	1.22606
chr5:111366904-111367720	0.900543	0.354752	26.7888	3.11795e-07	1.16491e-05	1.75839
chr5:115455310-115455740	0.564151	0.108912	9.36018	0.00231834	0.0302561	0.890517
chr5:115558437-115558997	0.921537	-0.625623	12.2036	0.000512778	0.00865584	1.18848
chr5:115794062-115794723	1.48692	0.348681	64.6606	4.9026e-15	5.71236e-13	1.38826
chr5:117800196-117800684	1.59186	-1.06981	26.9886	2.82452e-07	1.06541e-05	1.73214
chr5:11863735-11864317	1.60253	-0.0752877	59.1014	6.49409e-14	6.51732e-12	1.98037
chr5:119439166-119439730	0.489477	0.611405	9.94095	0.00169866	0.0234761	0.97695
chr5:120053005-120053643	1.87299	-1.09216	31.1811	3.68925e-08	1.66536e-06	1.49985
chr5:1201880-1202416	0.409585	1.23895	11.0323	0.00095081	0.0146391	0.862709
chr5:122565260-122565813	0.703514	-0.503312	8.7846	0.00316064	0.0388865	1.15797
chr5:126280233-126280937	1.79513	1.03687	143.092	1.2049e-29	5.34391e-27	2.06431
chr5:126508843-126509257	0.902594	-0.879461	10.5105	0.00125403	0.0184482	1.35482
chr5:132363084-132363963	1.23589	0.971924	69.1455	6.35644e-16	8.12974e-14	1.76345
chr5:134465589-134467068	0.40133	2.11209	17.0629	4.1399e-05	0.000963105	1.21562
chr5:134509283-134509906	0.621457	1.34086	26.4072	3.76645e-07	1.38463e-05	1.09554
chr5:135206969-135207489	1.43756	0.503751	71.0177	2.72188e-16	3.58117e-14	1.63763
chr5:135753843-135754398	1.69435	-0.196554	56.9212	1.72991e-13	1.64599e-11	1.47342
chr5:135864515-135865059	0.665849	0.331419	14.7817	0.000133881	0.00270531	0.939876
chr5:136006871-136007710	0.667886	0.929079	22.5145	2.62052e-06	7.91857e-05	1.04484
chr5:137254719-137255136	0.899192	-0.164685	18.6117	1.879e-05	0.000473591	0.664556
chr5:137315852-137316293	0.56327	0.0925167	9.34616	0.00233586	0.0304414	0.897789
chr5:13865278-13865770	1.18007	-1.07775	15.3227	0.000101213	0.00211969	1.86668
chr5:14008946-14009417	0.682925	-0.412764	8.94954	0.00289151	0.0363063	0.772124
chr5:142342133-142343084	0.679933	1.24443	29.594	7.82057e-08	3.33411e-06	1.39281
chr5:14268107-14268713	0.836547	0.634927	28.7023	1.21248e-07	4.94815e-06	1.41229
chr5:143953846-143954325	0.845175	-0.816299	9.84827	0.00178505	0.0244327	0.63464
chr5:14400514-14401067	1.1422	-0.5099	21.4114	4.56052e-06	0.000130631	1.07942
chr5:14588754-14589534	1.36172	1.36165	111.972	4.48336e-24	1.258e-21	1.53256
chr5:148141502-148142027	0.849661	-0.948107	8.81012	0.00311739	0.0385094	1.31864
chr5:148268206-148268998	1.63588	1.06235	129.394	3.23372e-27	1.18561e-24	2.28309
chr5:14842612-14843108	0.697101	0.0997571	13.9474	0.000206264	0.00391162	0.884328
chr5:149135270-149135927	1.72085	0.477931	87.1366	2.04549e-19	3.90603e-17	1.91877
chr5:149600753-149601523	1.51771	1.28044	123.009	5.58968e-26	1.80829e-23	1.72652
chr5:149635242-149635891	0.802851	0.94281	33.3193	1.26562e-08	6.25936e-07	1.3325
chr5:150269599-150270118	0.676283	0.201516	13.2858	0.000291418	0.00530938	0.806415
chr5:150497434-150498046	0.51085	1.22434	17.1751	3.90898e-05	0.0009148	1.07426
chr5:150780031-150780772	1.13552	1.37725	83.6299	9.62578e-19	1.70768e-16	1.77078
chr5:154010745-154011147	0.770911	-0.739418	8.86692	0.00302327	0.0375187	0.786293
chr5:154220444-154221121	0.502646	0.663362	10.9062	0.0010165	0.0155201	1.52087
chr5:154538188-154538755	1.26402	0.342392	48.9566	7.14172e-12	5.64319e-10	1.40327
chr5:155823373-155823882	0.806362	-0.834097	8.75154	0.00321758	0.0394992	0.916807
chr5:157864238-157864761	0.647168	-0.0872219	10.7863	0.00108323	0.0163933	0.607642
chr5:158236529-158236955	0.64536	-0.287492	9.45299	0.00220569	0.0290479	0.955861
chr5:158654191-158654789	0.551405	0.0910662	8.54206	0.00360355	0.0432143	0.656455
chr5:159819881-159820507	0.753599	0.873717	27.4358	2.26437e-07	8.76316e-06	1.3887
chr5:167543049-167544440	0.738545	0.70354	22.0515	3.36408e-06	9.93615e-05	1.18562
chr5:16823860-16824287	0.988177	-0.957253	11.8914	0.000604602	0.00997919	1.10044
chr5:168247026-168247696	0.649649	1.37925	28.8919	1.10442e-07	4.55998e-06	1.00653
chr5:170307491-170308101	0.374855	1.2104	9.09463	0.00267412	0.0339536	2.23489
chr5:171439107-171439764	0.716406	0.985446	27.5281	2.16337e-07	8.41421e-06	1.36326
chr5:171449083-171449766	0.619228	0.204981	11.4513	0.00076194	0.0121179	0.645488
chr5:171521198-171521785	0.437556	0.753834	9.27148	0.00243148	0.0314225	1.39419
chr5:172533729-172534281	0.66607	0.375945	15.9564	7.30295e-05	0.00158373	1.02138
chr5:172772219-172772685	0.621617	0.299009	12.9073	0.000354766	0.00630598	1.25373
chr5:172775456-172776064	0.583972	0.901714	17.7409	2.92776e-05	0.000705588	1.26745
chr5:172868855-172869628	0.988449	1.68026	77.8351	1.2689e-17	1.9713e-15	1.70853
chr5:172899981-172900542	1.02907	1.12619	59.9987	4.1693e-14	4.32632e-12	1.73696
chr5:173766250-173766705	0.586072	0.118118	9.96227	0.00167944	0.023312	1.18048
chr5:174709222-174709982	0.538718	0.775908	13.3406	0.000282863	0.00517165	0.993955
chr5:174737318-174737937	0.798037	0.622397	24.5973	9.25529e-07	3.08487e-05	1.50338
chr5:175585145-175585874	0.884615	0.927058	38.7203	9.28825e-10	5.45744e-08	1.21971
chr5:175809844-175810397	0.480306	0.729131	10.599	0.00119645	0.0177358	1.44941
chr5:176416366-176416827	0.463826	0.725256	10.4216	0.00131473	0.0191892	0.997004
chr5:176565270-176566025	0.724968	1.73905	43.3177	1.03018e-10	6.97729e-09	1.37681
chr5:177996764-177997693	0.731207	1.97344	49.4393	6.15826e-12	4.89422e-10	1.73749
chr5:178331480-178332111	0.415773	1.20416	11.3828	0.000789985	0.0125205	0.933036
chr5:179378957-179379388	0.445666	0.599782	8.59957	0.00349312	0.0422064	0.648314
chr5:2093796-2094808	0.701822	1.26588	31.8646	2.57204e-08	1.19268e-06	0.941609
chr5:2656184-2656633	0.535559	0.232538	8.99926	0.00281506	0.0354923	1.3851
chr5:2715704-2716261	0.560124	0.81386	14.3919	0.000163775	0.00321678	1.30778
chr5:2757803-2758316	0.740748	-0.142985	12.8535	0.000364854	0.00646024	1.31624
chr5:28156846-28157471	1.0595	-0.287668	23.1812	1.8767e-06	5.87092e-05	1.82032
chr5:28249663-28250136	1.44461	-0.340502	40.8646	3.32152e-10	2.08053e-08	1.52789
chr5:28993654-28994182	1.01398	-1.13306	10.5712	0.00121422	0.0179606	1.50556
chr5:31678099-31678638	1.76364	0.397171	84.939	5.46171e-19	1.00124e-16	2.01856
chr5:31825086-31825738	0.819336	0.590553	27.109	2.68154e-07	1.02027e-05	1.33891
chr5:33788871-33789382	0.732891	0.72356	24.1683	1.14617e-06	3.76102e-05	1.39062
chr5:3382446-3383064	0.553683	0.478958	12.0472	0.000556691	0.00930005	0.784969
chr5:35211139-35211601	1.06099	-0.837504	14.3415	0.000168109	0.00328781	0.807148
chr5:35854254-35854882	0.67529	-0.0602437	11.2436	0.000850284	0.0133454	1.06427
chr5:36679960-36680712	1.00085	1.10206	52.1962	1.56474e-12	1.33552e-10	1.34455
chr5:37129928-37130523	1.13558	-0.592233	19.8299	1.01295e-05	0.000271481	1.45184
chr5:37962217-37962762	1.09561	-0.281324	25.0737	7.30171e-07	2.48493e-05	1.23762
chr5:38653062-38653904	1.13373	0.24068	36.0641	3.34253e-09	1.81288e-07	1.2433
chr5:40471735-40472222	1.10783	-0.763997	16.3646	5.92119e-05	0.0013216	1.56662
chr5:42496439-42496953	1.14028	-0.164107	28.55	1.30689e-07	5.30041e-06	1.08307
chr5:43699775-43700290	1.99348	-1.42743	26.4874	3.62502e-07	1.3398e-05	0.958929
chr5:50343590-50344287	1.91934	0.36994	93.3786	1.32671e-20	2.85015e-18	1.85679
chr5:53944875-53945457	0.856013	0.456559	26.3337	3.90622e-07	1.43027e-05	1.54163
chr5:54656096-54656529	1.2541	-0.770501	21.4788	4.4085e-06	0.000126672	1.32217
chr5:59617316-59617896	1.65164	0.261243	75.2049	4.36981e-17	6.25839e-15	1.86663
chr5:60386905-60387542	1.14111	0.357974	43.4879	9.50044e-11	6.46641e-09	1.32948
chr5:61174336-61174866	1.31476	-0.242684	36.4963	2.71235e-09	1.49306e-07	1.60433
chr5:6518940-6520501	1.74322	3.08274	408.096	2.41657e-69	7.38342e-66	2.40528
chr5:66876312-66876874	0.717875	0.141281	14.7029	0.000139415	0.00278956	0.744086
chr5:67815650-67816329	0.760018	-0.0589547	14.2029	0.000180645	0.00349028	0.924578
chr5:68343397-68343851	1.12975	0.171071	35.9004	3.61787e-09	1.94305e-07	1.20552
chr5:68543113-68543627	0.930285	-0.63248	13.1797	0.000307633	0.00556898	1.03822
chr5:71748261-71748882	1.6808	0.934011	117.823	3.79746e-25	1.12282e-22	1.86566
chr5:71891746-71892369	0.602417	0.672366	14.9658	0.000121694	0.00249541	0.956257
chr5:72949444-72949987	1.52814	0.1879	62.9384	1.07884e-14	1.19621e-12	1.43851
chr5:73544372-73545057	0.610339	0.869984	18.0211	2.54159e-05	0.000621231	1.15716
chr5:74217149-74217580	0.979626	-1.13404	9.76694	0.00186424	0.025203	1.48873
chr5:74354598-74355038	0.749451	0.335648	18.6867	1.80873e-05	0.000458824	0.846944
chr5:77103352-77104047	1.28413	0.694999	60.2785	3.66474e-14	3.84629e-12	1.78494
chr5:77138851-77139555	1.42718	0.172183	54.253	5.97896e-13	5.35536e-11	1.60649
chr5:78001116-78001806	1.33493	-0.284535	32.5114	1.8759e-08	8.86317e-07	1.99442
chr5:81245217-81246596	0.425187	1.67458	15.4023	9.71399e-05	0.0020406	1.17649
chr5:81755328-81755825	1.06025	-0.834836	15.5126	9.17717e-05	0.00193375	1.63588
chr5:90956366-90956962	1.20874	-0.989319	15.7549	8.10059e-05	0.00173617	1.32231
chr5:91469514-91470187	0.763582	0.0896955	15.9014	7.51442e-05	0.00162191	1.49487
chr5:9447704-9448181	0.965681	0.0578793	24.6166	9.16686e-07	3.0591e-05	1.30621
chr5:95646498-95647178	0.904074	1.27401	48.4265	1.39801e-11	1.06489e-09	1.89064
chr5:95857224-95857823	0.670768	0.83883	20.8941	5.9177e-06	0.000166385	0.985643
chr5:958762-959193	0.572734	0.698208	15.1145	0.000112698	0.00233355	0.91972
chr5:95961939-95962410	0.770805	0.500358	21.6897	3.97293e-06	0.000114998	1.33614
chr5:96259086-96259684	1.05333	-0.37367	20.1889	8.5835e-06	0.00023323	1.26656
chr5:99141547-99142123	0.686648	0.527493	18.7511	1.75048e-05	0.000447349	1.13386
chr6:101614719-101615202	1.18838	-1.00229	16.3314	6.02294e-05	0.00133996	2.19315
chr6:103729943-103730458	1.03076	-0.956348	12.3311	0.00047958	0.00818083	1.47093
chr6:104181748-104182455	1.36093	0.531787	61.4732	2.3793e-14	2.54213e-12	1.69604
chr6:104638786-104639421	0.688296	-0.249952	10.6123	0.00118804	0.0176623	1.24231
chr6:106739279-106739895	0.8066	0.572657	25.0887	7.2524e-07	2.47121e-05	1.54316
chr6:10698034-10698491	1.50858	-1.3241	18.4077	2.08449e-05	0.000519197	2.17962
chr6:107247063-107247672	0.901897	-0.513479	14.2668	0.000174753	0.00339601	1.37889
chr6:109451402-109451978	0.643011	1.09222	24.0072	1.24213e-06	4.04214e-05	1.09224
chr6:109921873-109922509	0.759158	0.0983005	16.0086	7.10931e-05	0.00154661	1.13316
chr6:109999971-110000840	3.24487	0.326323	199.316	3.42511e-39	2.47852e-36	2.98699
chr6:110952173-110952797	1.53127	0.560825	84.5128	6.5122e-19	1.17811e-16	2.19174
chr6:112097390-112098080	1.65565	-0.2031	47.9237	1.16183e-11	8.99942e-10	2.35655
chr6:11287885-11288478	0.936562	0.927495	44.1814	6.83142e-11	4.75571e-09	1.5033
chr6:11364890-11365517	1.56731	0.581069	74.9449	4.65882e-17	6.60351e-15	1.93068
chr6:11613969-11614814	0.76257	0.129291	15.9522	7.31849e-05	0.00158585	1.15648
chr6:11650522-11651070	0.695409	0.314604	16.0006	7.13871e-05	0.00155178	1.09168
chr6:117207105-117207564	0.705368	-0.604105	8.9426	0.00290489	0.0364078	0.55786
chr6:123090759-123091474	0.593529	0.285753	11.3302	0.000812223	0.0128212	1.48289
chr6:12324152-12324570	0.634427	-0.285177	8.76018	0.0032026	0.0393499	1.19886
chr6:12354463-12355010	0.867389	-0.261347	15.1644	0.000109826	0.00228788	1.51614
chr6:12369733-12370530	1.35957	1.55889	124.087	2.76608e-26	9.16404e-24	2.06748
chr6:124676049-124676476	1.23854	-1.61831	10.2877	0.00141187	0.0203478	2.01244
chr6:124742872-124743361	1.69678	-1.27299	25.9243	4.7853e-07	1.71784e-05	2.03932
chr6:125051503-125052164	1.06041	0.0803257	30.8634	4.19666e-08	1.87642e-06	1.43192
chr6:133609457-133610210	0.605375	1.62346	29.1079	1.02271e-07	4.26098e-06	3.40477
chr6:133815266-133815869	0.770128	-0.653536	9.08982	0.00268105	0.0340053	0.98838
chr6:134630346-134631023	1.26521	0.572656	57.1837	1.57467e-13	1.50348e-11	1.3902
chr6:134676469-134677060	1.27841	-0.538695	26.1474	4.28411e-07	1.54802e-05	0.999494
chr6:134853243-134853796	1.00455	0.302989	32.9072	1.54678e-08	7.51475e-07	1.37946
chr6:134903426-134904092	1.37881	0.714042	76.5195	2.28658e-17	3.39872e-15	2.0535
chr6:135830383-135830958	1.20875	0.182936	40.1233	4.74458e-10	2.89283e-08	1.63663
chr6:136862575-136863167	0.812107	0.549506	25.1135	7.1584e-07	2.45133e-05	1.53181
chr6:137811263-137811942	0.555628	1.09905	17.5681	3.27801e-05	0.000782455	2.69381
chr6:137873248-137873782	0.678058	0.289198	13.6281	0.000245267	0.00455392	2.05697
chr6:139977709-139978481	0.789647	0.0470834	16.9004	4.49906e-05	0.00103354	1.70752
chr6:140079191-140079737	1.28448	-1.10714	16.6852	5.02337e-05	0.00114019	0.865799
chr6:140105699-140106332	0.705918	-0.231995	10.6119	0.00118828	0.0176623	1.18809
chr6:140857765-140858166	1.30918	-1.52147	10.8723	0.00103493	0.0157577	2.01645
chr6:142551356-142551985	0.797195	0.569846	25.5767	5.68645e-07	1.99701e-05	1.28311
chr6:144088071-144088540	0.990578	-0.0848632	23.6594	1.48622e-06	4.76873e-05	1.05496
chr6:146850218-146851000	0.424913	0.804191	8.93435	0.0029153	0.0364883	1.1388
chr6:147156683-147157362	1.35121	0.993101	88.7941	9.86704e-20	1.92428e-17	1.97362
chr6:14732983-14733869	0.432728	0.730143	8.8908	0.00298458	0.0371862	0.984663
chr6:147837196-147837808	1.26732	-0.145019	34.4069	7.45985e-09	3.82707e-07	1.35068
chr6:148570729-148571221	0.697118	0.728424	21.7379	3.8698e-06	0.000112486	0.990853
chr6:148592943-148593650	1.105	1.30221	73.5277	8.76795e-17	1.20551e-14	2.23894
chr6:149964302-149964716	0.523742	0.470127	10.6678	0.00115353	0.0172109	0.696128
chr6:150177541-150178437	0.695741	1.08361	27.7384	1.95005e-07	7.71545e-06	0.947475
chr6:151027146-151027618	0.979352	-0.840244	11.3238	0.00081497	0.0128572	1.62026
chr6:151036271-151036857	0.864805	-0.365647	14.7581	0.000135486	0.0027234	1.90864
chr6:156827319-156827751	0.715276	0.00216108	13.875	0.000214177	0.0040394	0.960223
chr6:157531012-157532181	0.648784	1.31127	29.0001	1.04718e-07	4.34976e-06	0.917641
chr6:159270684-159271230	0.643477	0.485102	15.7339	8.18843e-05	0.0017509	1.31919
chr6:160386654-160387289	0.505141	1.33035	17.2756	3.71328e-05	0.00087421	1.35223
chr6:160686974-160687534	1.40518	-0.273298	37.5752	1.73101e-09	9.77399e-08	1.96535
chr6:163641747-163642430	0.760813	1.00809	30.2755	5.59735e-08	2.46225e-06	1.05163
chr6:164098849-164099706	0.514796	0.504329	9.97322	0.00166964	0.0232113	0.958627
chr6:165177973-165178603	0.7748	0.0863657	16.8801	4.54596e-05	0.00104258	1.85539
chr6:165999316-165999968	0.412673	0.961863	9.30089	0.00239335	0.0310876	0.853358
chr6:167031108-167031603	0.56097	0.180869	9.11434	0.0026459	0.0336837	1.42758
chr6:167956958-167957581	0.525475	1.10341	16.2995	6.12243e-05	0.00135879	1.24402
chr6:168554330-168554842	0.610874	0.55247	14.8791	0.000127272	0.00259239	0.903386
chr6:168995364-168995980	0.578285	0.959493	17.8971	2.70356e-05	0.000657898	0.914313
chr6:170250893-170251589	0.726196	0.99318	28.591	1.2808e-07	5.20997e-06	1.16475
chr6:20056244-20056665	1.51402	-0.844723	27.1607	2.59405e-07	9.93472e-06	1.48532
chr6:21556889-21557340	1.23424	-1.20117	14.8814	0.000127121	0.00259123	1.8957
chr6:22404497-22405060	1.45778	-0.377034	38.3807	1.09524e-09	6.3672e-08	1.17428
chr6:23999048-23999639	1.11823	0.354682	40.3828	4.18307e-10	2.57906e-08	1.39511
chr6:24424749-24425291	1.13277	-0.637631	18.4412	2.04924e-05	0.00051274	1.2531
chr6:25006296-25007058	2.03235	1.25003	200.357	2.31799e-39	1.72271e-36	2.30965
chr6:25659721-25660871	0.543526	0.792306	14.217	0.000179324	0.00347258	0.881677
chr6:26295760-26296478	0.842458	0.774046	32.7179	1.69629e-08	8.10381e-07	1.49113
chr6:27460676-27461335	1.00385	0.386808	33.7969	1.00326e-08	5.06197e-07	1.18443
chr6:33730412-33731410	1.30422	2.79509	217.378	4.20506e-42	3.98727e-39	1.92149
chr6:33746029-33746776	0.517922	1.77011	23.9115	1.30287e-06	4.22978e-05	1.63951
chr6:3438156-3439008	0.487035	0.623661	10.3712	0.00135046	0.0196066	0.988136
chr6:35590553-35591043	1.04318	-0.76135	16.0677	6.89674e-05	0.00150633	1.47101
chr6:35601679-35602410	1.29911	0.22066	43.2706	1.50013e-10	9.845e-09	1.92182
chr6:3571167-3571632	0.545198	0.524586	11.629	0.00069375	0.0111691	0.569327
chr6:35722084-35723042	1.35079	1.709	136.126	2.27367e-28	8.80582e-26	1.97799
chr6:35725695-35726337	0.559252	1.20777	19.4748	1.21249e-05	0.00031936	1.01698
chr6:35731783-35732326	0.74624	0.343131	19.2096	1.387e-05	0.000362544	1.09751
chr6:36679135-36679834	0.897232	1.61912	62.204	1.51129e-14	1.63612e-12	1.55731
chr6:38600164-38600594	1.21032	-0.902665	17.1865	3.88631e-05	0.000911823	1.53578
chr6:3876081-3876592	1.19984	-0.216981	29.3939	8.63631e-08	3.6705e-06	1.21121
chr6:39823253-39823942	0.894129	1.30445	50.9332	2.82185e-12	2.30938e-10	1.41156
chr6:42045568-42046176	0.762104	0.644441	24.4108	1.01565e-06	3.36486e-05	1.43195
chr6:42153241-42153912	0.724651	1.12302	29.7879	7.11027e-08	3.05497e-06	1.09315
chr6:42939311-42939943	0.801524	1.33967	42.3813	1.60947e-10	1.05124e-08	1.10368
chr6:44058389-44059237	0.451682	1.80794	18.9188	1.60759e-05	0.000413136	1.32331
chr6:44563178-44563895	0.534651	1.2198	17.6281	3.1188e-05	0.000746395	1.55549
chr6:45283718-45284472	1.45862	-0.897369	24.6901	8.8434e-07	2.95475e-05	1.35705
chr6:45609143-45609577	0.548361	0.124838	8.79779	0.00313821	0.0386804	0.73948
chr6:46217644-46218147	0.953083	-0.0838134	22.3088	2.90535e-06	8.70276e-05	1.58409
chr6:46949870-46950355	0.643793	-0.287737	9.03514	0.00276116	0.0348766	0.922864
chr6:49655309-49655799	1.43733	-1.68119	12.2569	0.000498613	0.00844211	0.928709
chr6:51891706-51892441	0.777009	0.154734	17.2452	3.77134e-05	0.000885605	0.905939
chr6:52327671-52328186	0.698515	-0.32114	9.77853	0.00185273	0.0251338	1.2865
chr6:53465668-53466093	0.591429	0.313719	11.6244	0.000695452	0.0111868	0.722745
chr6:67880979-67881686	1.00784	1.52957	75.7735	3.26196e-17	4.72092e-15	2.79468
chr6:7338179-7338628	1.66138	-0.812745	31.1139	3.71244e-08	1.66724e-06	1.44159
chr6:7640761-7641470	0.667389	1.39715	31.4932	3.19073e-08	1.45263e-06	1.9954
chr6:8108172-8108842	0.69568	0.515757	18.7021	1.7946e-05	0.000456232	1.47503
chr6:8216173-8216732	0.93072	0.229762	25.4485	6.07709e-07	2.12605e-05	1.24658
chr6:84522119-84522688	0.608892	0.106651	10.8287	0.00105909	0.01609	0.943459
chr6:85935960-85936714	0.412922	1.04223	10.0634	0.00159118	0.0223452	1.17204
chr6:87869146-87869740	1.04897	-0.250074	23.0419	2.01218e-06	6.23095e-05	0.801463
chr6:88365060-88365794	1.17039	0.674806	52.6363	1.27143e-12	1.09942e-10	1.46196
chr6:88368034-88368542	1.70382	-0.608746	38.818	8.86234e-10	5.21834e-08	1.91756
chr6:92840356-92840760	1.59855	-1.43515	19.0673	1.49085e-05	0.000387481	1.37175
chr6:93474649-93475239	1.07857	-0.0771881	27.4344	2.26584e-07	8.76316e-06	1.42144
chr6:95301722-95302389	1.72879	-0.787951	36.4972	2.71121e-09	1.49306e-07	1.60506
chr6:97497608-97498181	1.29577	-0.901745	20.7709	6.297e-06	0.000175614	1.53664
chr7:101100035-101100777	0.691035	2.2274	52.1868	1.56874e-12	1.33552e-10	2.34649
chr7:101112065-101112593	0.843758	0.000607615	18.7389	1.76134e-05	0.000449707	1.02946
chr7:102063706-102064236	0.558143	1.09881	18.2589	2.24841e-05	0.000554501	1.76779
chr7:107811794-107812365	1.23249	-0.279515	29.7841	7.12348e-08	3.05587e-06	1.45585
chr7:107972025-107972447	1.0302	-0.615916	17.2889	3.68808e-05	0.000870513	1.02796
chr7:108308708-108309320	1.02399	0.119602	27.0703	2.71264e-07	1.02886e-05	1.40484
chr7:116998182-116998918	0.462075	0.513953	8.32654	0.0040501	0.0474721	0.766731
chr7:117567753-117568287	0.986442	-0.222106	19.8835	9.85828e-06	0.000264988	1.11578
chr7:117966275-117966819	1.65542	-1.27547	23.3518	1.72318e-06	5.44018e-05	1.34002
chr7:118057211-118057922	0.983037	0.245428	29.2868	9.09493e-08	3.83012e-06	1.57422
chr7:121328487-121329091	0.616108	1.01903	21.4789	4.4082e-06	0.000126672	1.15904
chr7:123271052-123271643	1.51785	-0.352433	41.7048	2.22284e-10	1.42812e-08	2.01163
chr7:124549606-124550275	1.04893	-0.707159	16.1892	6.50092e-05	0.0014301	1.13519
chr7:126284630-126285323	1.69753	-0.305941	47.4101	1.48375e-11	1.12397e-09	1.73719
chr7:12715553-12716116	0.656335	0.071351	12.615	0.000413263	0.00716063	1.27695
chr7:129898656-129899276	1.53176	-0.507359	36.7993	2.34316e-09	1.30166e-07	1.71475
chr7:131089290-131089831	0.80643	-0.669205	9.28021	0.00242009	0.031346	0.785599
chr7:131144986-131145504	0.917778	-0.270439	17.113	4.03506e-05	0.000941104	1.72935
chr7:131298198-131298613	0.706158	-0.636421	8.26425	0.00418941	0.0487605	1.27359
chr7:131443416-131443991	1.48356	-0.500763	33.2253	1.32484e-08	6.52875e-07	0.871696
chr7:132338343-132338807	0.617447	-0.2177	8.50086	0.00368486	0.0439784	1.42874
chr7:133724690-133725104	1.27624	-1.63591	9.88906	0.00174642	0.0239755	0.88145
chr7:137992873-137993436	0.666728	0.0185692	12.039	0.000561716	0.00936629	1.09779
chr7:139049667-139050121	0.952965	-1.02213	11.0339	0.000949991	0.0146391	0.373715
chr7:139429617-139430018	0.8772	-0.850973	10.793	0.00107935	0.0163525	1.00954
chr7:139733931-139734947	1.35653	1.3861	110.86	7.18492e-24	1.93697e-21	1.80359
chr7:139958626-139959063	0.645866	0.0461561	10.8013	0.00107476	0.0163011	0.486767
chr7:141456095-141456956	1.29884	1.39098	105.892	5.96738e-23	1.51936e-20	1.83733
chr7:142008296-142008898	0.853126	-0.714063	10.0255	0.0016237	0.0227104	0.599149
chr7:144171816-144172383	0.550404	0.176061	9.2718	0.00243171	0.0314225	1.42698
chr7:145398764-145399447	0.888478	-0.719177	11.9758	0.000577979	0.00959468	1.43952
chr7:149271689-149272316	0.989356	-0.672399	14.9669	0.000121624	0.00249541	1.62656
chr7:149293140-149293545	0.388618	1.0163	8.79951	0.0031353	0.0386785	0.858927
chr7:149547147-149547684	0.71111	0.732837	22.9329	2.12496e-06	6.56542e-05	1.19249
chr7:150874319-150875080	1.94343	0.820149	139.014	5.92081e-29	2.43001e-26	1.90016
chr7:150911758-150912271	1.08298	0.368029	38.0181	1.30205e-09	7.47471e-08	0.963635
chr7:150976821-150977373	0.82218	0.570062	26.2114	4.15033e-07	1.5081e-05	1.21348
chr7:151035455-151036061	0.388178	1.62089	12.5676	0.000423651	0.00731756	0.842097
chr7:151680466-151681295	1.12176	1.29347	74.6977	6.12999e-17	8.55647e-15	1.43058
chr7:151710714-151711600	0.452623	1.13595	12.3179	0.000482907	0.00822227	0.519246
chr7:154660018-154663251	0.888203	1.4616	55.8177	3.15307e-13	2.92916e-11	3.25516
chr7:154817442-154818155	0.555763	1.30384	20.7405	6.40201e-06	0.000178181	1.87179
chr7:156472020-156472661	1.0792	0.511992	41.9669	1.96139e-10	1.26904e-08	1.24428
chr7:156903342-156904077	1.1323	1.13047	67.6151	1.27405e-15	1.55706e-13	1.63265
chr7:156956108-156956686	0.755826	0.121231	16.4582	5.64347e-05	0.00126681	0.933028
chr7:157845166-157845802	0.782102	1.55937	47.6728	1.3078e-11	1.00427e-09	1.74574
chr7:157861615-157862326	2.03313	2.01036	321.663	1.02646e-57	2.35214e-54	2.98575
chr7:157872856-157874064	2.00408	3.39044	558.559	3.95499e-87	2.71886e-83	2.66583
chr7:158603272-158603929	0.463178	1.23118	13.3204	0.000286529	0.00522825	1.88566
chr7:17717506-17718202	1.09865	0.0775344	30.1539	5.9413e-08	2.59736e-06	1.42014
chr7:2090098-2090862	0.390739	1.31089	10.6432	0.00116867	0.0174085	1.15696
chr7:2168709-2169300	0.745297	0.856333	26.1957	4.18277e-07	1.51539e-05	1.24197
chr7:218192-219273	0.311836	1.73508	8.59941	0.00349341	0.0422064	0.99634
chr7:2193164-2193620	0.564277	0.336572	11.0332	0.000950354	0.0146391	0.871899
chr7:236809-237481	1.73313	1.77076	221.767	8.44164e-43	8.29029e-40	2.0439
chr7:25568263-25568967	0.701663	1.07992	27.2648	2.464e-07	9.48951e-06	1.9559
chr7:25620132-25620692	1.10278	0.068785	31.7781	2.68303e-08	1.23581e-06	1.33316
chr7:28533750-28534342	1.08515	-0.1795	26.2047	4.16405e-07	1.51059e-05	1.59481
chr7:29212660-29213298	0.889173	0.42622	27.6304	2.05681e-07	8.07784e-06	1.30388
chr7:2980858-2981348	0.943775	0.748949	38.706	9.35253e-10	5.48349e-08	1.10419
chr7:3028017-3028424	0.834508	-0.808703	10.2205	0.00146333	0.0209031	1.71523
chr7:30970310-30971129	0.679269	1.81143	39.8098	5.5051e-10	3.3491e-08	1.33682
chr7:32155590-32156064	0.902432	0.22902	25.2479	6.6957e-07	2.31304e-05	1.43379
chr7:3275643-3276202	1.01191	0.25807	31.1115	3.71671e-08	1.66724e-06	1.12121
chr7:32909615-32910042	0.809262	0.403612	22.8705	2.19237e-06	6.75094e-05	0.937584
chr7:33851044-33851463	0.928958	-0.787302	12.6762	0.000400231	0.00694795	0.714537
chr7:33933707-33934332	0.44629	0.71664	9.35479	0.00232505	0.030315	2.10484
chr7:33974415-33975319	0.60553	0.990825	19.1333	1.44169e-05	0.000376126	0.91021
chr7:35461649-35462227	0.491585	0.325623	8.29443	0.00412132	0.0481427	1.00481
chr7:3589030-3589532	0.833569	-0.14331	14.8639	0.000128324	0.00261189	0.966822
chr7:36116472-36117034	0.61669	0.128365	11.358	0.000800409	0.0126638	1.0154
chr7:36862348-36862822	0.695479	0.212542	15.2603	0.000104527	0.00218674	0.764243
chr7:37332940-37333553	1.5541	0.381421	73.8376	7.62612e-17	1.05911e-14	1.65311
chr7:44693746-44694344	0.995796	1.44639	68.7717	7.53167e-16	9.54405e-14	1.49087
chr7:44944671-44945192	1.78314	-0.116126	59.6805	6.44292e-14	6.48965e-12	1.84515
chr7:45148438-45148952	0.470156	0.744379	10.151	0.00151857	0.0215468	0.684903
chr7:45889183-45889843	1.23413	0.890614	68.4645	8.69742e-16	1.08218e-13	1.56431
chr7:46168372-46169126	0.67841	1.09203	25.5451	5.77642e-07	2.02602e-05	1.28894
chr7:4631658-4632247	0.498111	0.724994	11.7084	0.000665318	0.0107744	1.11589
chr7:4909822-4910226	0.669445	0.477108	17.3925	3.49774e-05	0.000830578	0.83271
chr7:49099152-49099584	0.761678	-0.523036	10.3051	0.00139887	0.0201922	0.939614
chr7:50342539-50343065	1.62128	0.368332	77.5949	1.41279e-17	2.18253e-15	2.29806
chr7:50502089-50502844	1.05058	1.58595	78.4049	9.83599e-18	1.5725e-15	1.71636
chr7:51606546-51607077	0.941556	0.0204871	22.8834	2.17833e-06	6.71522e-05	1.44577
chr7:54349179-54349659	2.16452	-0.988463	42.5844	1.46093e-10	9.65686e-09	1.91036
chr7:54967206-54968029	1.39726	1.68282	141.582	2.49074e-29	1.07016e-26	2.73628
chr7:55897584-55898027	1.04808	-1.28228	9.66839	0.00196521	0.0264394	1.26308
chr7:57348661-57349440	1.19867	1.05837	76.109	2.74848e-17	4.02008e-15	1.48007
chr7:632234-633116	0.986798	2.00453	89.4523	8.28936e-20	1.65174e-17	1.594
chr7:657468-657874	0.624051	-0.231553	8.66404	0.00337698	0.0410598	0.936797
chr7:6576062-6576737	1.16814	0.780722	60.8823	2.77502e-14	2.93491e-12	1.3992
chr7:66148428-66148944	0.530451	0.152115	8.54729	0.00359336	0.0431595	1.28617
chr7:69256598-69257178	0.577828	0.624326	14.3304	0.000169086	0.00330222	1.06888
chr7:70189787-70190189	1.04113	-0.626735	17.0551	4.16485e-05	0.000967271	1.13763
chr7:71219922-71220762	0.888215	0.424539	27.8338	1.86035e-07	7.40316e-06	1.07958
chr7:71251646-71252205	0.715338	0.320286	16.8121	4.7071e-05	0.00107326	1.55082
chr7:72025531-72026305	1.35366	0.540797	62.3848	1.39084e-14	1.51767e-12	1.39339
chr7:72405084-72405840	0.430177	1.90291	17.6633	3.04601e-05	0.00073152	2.0439
chr7:729487-730264	1.06204	1.95209	103.761	1.48694e-22	3.71709e-20	1.51265
chr7:74023012-74023491	1.01797	0.665436	44.9281	4.79227e-11	3.41394e-09	1.78801
chr7:74098086-74098681	0.587118	0.759787	16.1315	6.67425e-05	0.00146471	1.67093
chr7:75920404-75920982	0.734411	0.355543	17.9182	2.67469e-05	0.000651448	1.0404
chr7:76294206-76294967	0.525198	1.04798	15.9109	7.47575e-05	0.00161483	1.26104
chr7:77326935-77327429	0.718103	0.599138	20.9165	5.85148e-06	0.000164692	0.987418
chr7:77786271-77786959	0.89372	-0.171906	18.0566	2.49244e-05	0.000610303	1.10373
chr7:85733012-85733569	0.748499	-0.426161	10.2465	0.00144322	0.0206982	1.70523
chr7:89960013-89960703	1.21431	-0.0587325	32.4973	1.88882e-08	8.90886e-07	1.5596
chr7:95376772-95377412	0.514857	0.987043	14.9416	0.000123222	0.00252299	1.33232
chr7:95385495-95386195	1.54749	-0.273532	43.0564	1.16664e-10	7.82448e-09	1.47179
chr7:95427134-95427688	0.924171	-0.381639	14.8996	0.000126261	0.00257562	1.25635
chr7:95549872-95550584	0.759288	0.436678	20.8224	6.13568e-06	0.000171811	0.928381
chr7:95608764-95609200	0.856333	-0.225837	15.6742	8.44434e-05	0.00179723	2.00612
chr7:95628779-95629438	0.966855	-0.00910203	24.4028	1.01973e-06	3.3743e-05	1.58347
chr7:96349366-96350041	1.56681	1.15461	125.789	1.36312e-26	4.62755e-24	1.95085
chr7:97213191-97213603	1.01697	-1.41657	8.29664	0.00411638	0.0481054	1.03194
chr7:97332415-97332908	1.04143	-0.799138	14.6302	0.00014476	0.00288032	1.46976
chr7:97960415-97960850	1.616	-1.06398	26.5961	3.43009e-07	1.27117e-05	1.20684
chr7:98569733-98570586	1.70941	2.1494	254.081	8.07665e-48	9.25383e-45	2.14038
chr7:99794601-99795521	0.767852	0.884541	29.0135	1.04033e-07	4.32785e-06	1.21897
chr8:102976893-102977348	1.54737	-0.72621	34.2353	8.10795e-09	4.1441e-07	1.54665
chr8:10623533-10624102	0.910997	0.580791	31.6944	2.89304e-08	1.32498e-06	1.21959
chr8:10903633-10904594	0.327305	1.6616	8.88185	0.00299902	0.0373154	0.830013
chr8:11515848-11516342	0.623176	0.306211	13.1634	0.000310258	0.00560175	1.25629
chr8:116583016-116583638	0.558324	0.392564	10.522	0.0012464	0.0183673	1.18303
chr8:12133374-12133987	0.750954	1.33309	37.0989	2.02774e-09	1.13562e-07	0.999937
chr8:121695970-121696456	1.13989	-0.694825	19.6157	1.12898e-05	0.000299082	0.80869
chr8:121742850-121743509	0.865819	0.142481	22.1866	3.08903e-06	9.21282e-05	1.81187
chr8:122936598-122937089	0.499297	0.623665	10.7566	0.0011004	0.0165801	0.871473
chr8:123405393-123406013	2.04261	0.249243	93.8623	1.08291e-20	2.34471e-18	2.07454
chr8:124649459-124650115	0.626306	0.44311	14.6092	0.000146345	0.00290765	1.04226
chr8:124671287-124671905	0.887322	0.166196	23.1408	1.91502e-06	5.9772e-05	1.26584
chr8:126379364-126379792	1.37296	-0.3748	34.6708	6.56338e-09	3.39248e-07	1.4314
chr8:127391008-127391650	1.34077	0.709348	70.1842	3.96935e-16	5.12437e-14	1.50316
chr8:127942926-127943541	1.01458	0.145527	29.1319	9.81473e-08	4.10785e-06	1.19772
chr8:128991185-128991820	1.38592	0.756921	78.1679	1.09346e-17	1.72804e-15	1.98625
chr8:129981701-129982380	1.08886	1.2452	68.2819	9.57155e-16	1.18026e-13	1.93633
chr8:130483088-130483802	0.617686	0.916437	19.1994	1.39421e-05	0.000364084	1.78648
chr8:131218448-131219076	1.31716	-0.0283716	41.3456	2.65697e-10	1.68733e-08	1.84601
chr8:133001387-133002022	0.717343	0.606239	20.5694	6.97074e-06	0.000193033	1.05042
chr8:133492806-133493501	0.762725	1.13861	34.6615	6.59285e-09	3.40132e-07	1.4008
chr8:133674731-133675456	1.15029	0.210345	37.5158	1.66791e-09	9.45651e-08	1.3239
chr8:133861516-133861999	0.900808	-0.0152287	18.9705	1.57138e-05	0.000405725	1.5196
chr8:134513788-134514238	0.654366	0.18065	12.8473	0.000365969	0.00647165	0.926638
chr8:134542756-134543248	0.489358	0.952348	12.9166	0.000352943	0.00628171	1.34846
chr8:134866835-134867359	0.55823	0.333667	10.1107	0.00155157	0.0218878	0.631945
chr8:135234167-135234661	1.4204	0.325132	60.4744	3.36019e-14	3.54017e-12	1.6322
chr8:138569367-138570337	0.941169	0.261706	27.1581	2.59945e-07	9.93877e-06	1.21303
chr8:139429579-139430101	0.672616	-0.20125	9.95069	0.00168985	0.0234094	0.735146
chr8:141018564-141019337	0.6994	1.17753	29.2633	9.20067e-08	3.8685e-06	1.10348
chr8:141020006-141020470	0.425567	0.865008	9.21562	0.00250559	0.0322408	1.01533
chr8:141111123-141111883	1.05188	1.65852	83.3831	1.0738e-18	1.89278e-16	1.6143
chr8:141318125-141319692	0.456463	2.0561	21.288	4.85271e-06	0.000138423	0.55673
chr8:142272443-142273179	0.827356	0.509318	25.6331	5.52962e-07	1.94691e-05	1.08143
chr8:142287988-142288596	0.716645	1.17264	30.3665	5.35318e-08	2.359e-06	1.17665
chr8:142445698-142447941	0.689431	2.89239	67.7177	1.21596e-15	1.4927e-13	1.9941
chr8:142482433-142482944	0.61027	0.424851	13.2842	0.000291554	0.00530938	1.01441
chr8:142681632-142682254	0.536372	1.54406	22.318	2.89188e-06	8.67187e-05	1.50154
chr8:143264553-143265352	0.465719	1.67782	17.4563	3.3857e-05	0.000805364	1.59346
chr8:144614606-144615134	0.730976	0.218037	16.66	5.08871e-05	0.00115263	0.90846
chr8:15759134-15759614	0.787103	-0.820421	8.79776	0.00313827	0.0386804	1.06502
chr8:17558182-17558623	0.888883	-0.641623	12.4416	0.000452586	0.00778799	0.706988
chr8:17606457-17606854	0.95542	-1.21956	8.70126	0.00330621	0.0403704	0.923885
chr8:18208697-18209542	0.630429	0.559038	15.5172	9.15537e-05	0.00193063	0.954707
chr8:18954614-18955315	1.01851	-0.0142212	24.9631	7.71459e-07	2.61198e-05	1.07437
chr8:19678155-19678951	0.659736	0.729438	18.2815	2.22605e-05	0.000549981	1.93016
chr8:21583811-21584325	1.06856	0.224035	34.933	5.7797e-09	3.01575e-07	1.75641
chr8:22001134-22001729	1.07549	-0.199829	26.9137	2.93109e-07	1.10259e-05	1.35713
chr8:22191035-22191560	0.550245	0.961898	16.2734	6.26684e-05	0.00138192	0.995745
chr8:22210649-22211339	0.368346	1.14564	8.86375	0.00302845	0.0375626	0.951811
chr8:23581322-23581952	1.02491	-0.0421396	25.8913	4.89487e-07	1.74577e-05	0.977747
chr8:23761256-23762073	0.365541	1.40928	9.7726	0.00185861	0.0251793	1.58421
chr8:26630231-26630791	0.484008	0.806467	11.1946	0.000872572	0.0136329	0.631125
chr8:27463264-27463761	0.418969	1.08666	10.3828	0.0013422	0.0195073	0.621
chr8:29325402-29325986	1.73332	-1.00811	30.4923	5.05263e-08	2.23372e-06	1.85532
chr8:32323239-32323889	0.568364	-0.020448	8.25659	0.00420687	0.0488929	1.17925
chr8:32641452-32641960	1.00782	-1.2178	9.68277	0.00195013	0.0262738	0.989016
chr8:33560076-33560492	0.668498	-0.429542	8.51351	0.0036597	0.043735	0.704391
chr8:36534650-36535139	1.43974	-0.931962	22.7234	2.36002e-06	7.23476e-05	1.10869
chr8:38314409-38314994	0.700293	-0.431765	8.55791	0.00360615	0.0432266	1.22241
chr8:39001106-39001513	0.988405	-0.981254	11.0937	0.000920422	0.014251	1.88283
chr8:40378105-40378708	1.00208	-0.0691908	24.4325	1.00473e-06	3.33271e-05	1.18959
chr8:4139497-4140143	1.38197	0.711609	73.2027	1.07658e-16	1.46553e-14	1.37884
chr8:41610014-41610473	0.510916	0.758007	12.2211	0.00050808	0.00858708	0.728696
chr8:41665616-41666310	0.854985	0.960804	38.026	1.29716e-09	7.4622e-08	1.44737
chr8:4694474-4695001	1.15553	0.0906478	34.8352	6.09027e-09	3.16488e-07	1.73631
chr8:47644008-47644463	0.744803	0.151059	16.9295	4.43249e-05	0.00102145	0.947437
chr8:48590050-48590672	0.607044	1.07067	21.9514	3.47619e-06	0.000102234	1.69687
chr8:48591460-48592137	0.634061	1.38333	27.5113	2.18144e-07	8.47249e-06	1.16618
chr8:5290236-5290778	0.52024	0.187247	8.67987	0.00334465	0.0407133	1.81268
chr8:54243293-54243733	0.703122	0.063875	14.2107	0.000179912	0.00348152	0.890226
chr8:55537246-55537797	0.857415	-0.226626	17.263	3.73724e-05	0.000878348	1.70602
chr8:60388267-60388731	0.901298	-0.741996	10.9766	0.000979297	0.0150104	1.17173
chr8:61657118-61657812	1.57458	0.809343	95.1314	6.18419e-21	1.36042e-18	1.85962
chr8:65758425-65759270	0.510882	0.90015	13.8376	0.00021838	0.00410458	1.01719
chr8:65763656-65764263	0.964004	-0.636852	13.1766	0.000308126	0.00557424	1.07804
chr8:66289806-66290992	1.22709	0.872282	67.4584	1.36817e-15	1.65736e-13	1.84167
chr8:6648564-6649730	0.418154	2.84701	24.8714	8.07483e-07	2.7211e-05	2.89163
chr8:73960376-73960941	1.25474	0.0170865	39.5411	6.26256e-10	3.78479e-08	1.53596
chr8:75554684-75555312	0.944559	-0.113407	20.1714	8.52278e-06	0.000232039	1.36365
chr8:78377007-78377787	0.61045	0.165263	11.7364	0.000655571	0.0106605	1.41667
chr8:79114610-79115016	1.26035	-1.31057	13.8428	0.000217785	0.00409621	0.953504
chr8:82501707-82502293	1.68122	-1.06734	27.7047	1.98275e-07	7.81113e-06	1.61912
chr8:89227718-89228225	0.915244	-0.878804	10.6507	0.00116405	0.0173491	1.03835
chr8:89961178-89961957	1.46068	0.0258023	48.2854	9.81939e-12	7.67084e-10	1.68377
chr8:90001301-90002271	2.25085	2.49601	469.331	2.21569e-75	8.70385e-72	2.48006
chr8:9088500-9089160	1.37005	1.3793	122.17	6.15139e-26	1.96687e-23	2.40568
chr8:9104175-9104873	1.12893	1.03041	63.6008	7.96314e-15	9.01113e-13	1.3034
chr8:92736792-92737279	0.985818	-0.983341	11.2045	0.000868024	0.013585	0.731866
chr8:93382637-93383226	1.15205	0.0293986	33.3291	1.2596e-08	6.24079e-07	1.61797
chr8:93469059-93469460	1.06689	-1.28496	10.5411	0.00123384	0.0182311	1.34032
chr8:95800418-95801032	0.690663	0.0988162	13.2208	0.000301101	0.00546513	1.75422
chr8:95801831-95802228	0.765561	-0.805109	8.25091	0.00423196	0.0491031	1.30812
chr8:98402363-98403115	0.817145	2.10613	68.383	8.9862e-16	1.11307e-13	2.21283
chr8:99705907-99706295	1.58122	-1.38245	19.8642	9.95513e-06	0.00026733	1.77389
chr9:100175636-100176202	0.750956	-0.0547985	14.8319	0.000130414	0.00264268	1.15889
chr9:101400043-101400542	0.954332	-0.173609	21.0077	5.58864e-06	0.000157941	1.24583
chr9:107539342-107539930	0.873762	-0.454158	13.6611	0.000239371	0.00445346	0.979731
chr9:108040667-108041240	1.16708	0.640698	52.2601	1.51586e-12	1.29854e-10	1.73644
chr9:108567788-108568585	0.842383	0.393159	23.1272	1.92804e-06	5.99744e-05	1.21542
chr9:112842435-112843210	1.33041	1.47037	116.92	5.80758e-25	1.68102e-22	1.76426
chr9:113966238-113966755	0.563727	0.539517	12.911	0.000353978	0.00629605	1.00128
chr9:114864308-114864942	1.03411	0.179474	30.4351	5.1762e-08	2.28467e-06	1.30384
chr9:115649899-115650586	0.665164	1.05366	25.0623	7.34306e-07	2.49591e-05	1.9332
chr9:116837228-116838318	0.998735	1.33054	60.2541	3.7063e-14	3.86044e-12	1.93536
chr9:117097911-117098701	0.529543	0.262306	9.00391	0.00280801	0.0354196	1.2682
chr9:120532306-120532905	0.637456	0.76734	18.4176	2.074e-05	0.000517052	1.20267
chr9:122125293-122126586	0.342803	2.22048	13.4679	0.000264709	0.00486562	1.3148
chr9:122248405-122249002	1.18856	-0.293024	28.9376	1.07989e-07	4.47886e-06	1.20745
chr9:122453549-122454251	0.972129	0.882654	45.8303	3.12479e-11	2.26716e-09	1.59634
chr9:124510410-124511348	1.096	1.444	80.334	4.16051e-18	6.97595e-16	1.52028
chr9:127570359-127571180	0.634838	1.52878	30.658	4.64063e-08	2.05819e-06	1.28849
chr9:127676528-127677110	0.452958	0.698659	9.49575	0.00215568	0.0285396	1.06789
chr9:128043522-128044178	0.58779	0.746571	16.1414	6.64047e-05	0.00145938	1.2443
chr9:128055620-128056312	0.721146	0.629857	21.6679	4.00849e-06	0.000115905	0.905797
chr9:129432654-129433193	1.03154	1.00461	58.4077	8.69171e-14	8.53588e-12	1.31717
chr9:13033919-13034540	1.03066	-0.416607	18.7139	1.78389e-05	0.000454389	1.31886
chr9:130961629-130963113	0.594489	2.29328	39.2359	7.25041e-10	4.33417e-08	1.61206
chr9:133056475-133057334	0.483031	1.72989	20.3697	7.71023e-06	0.000211804	1.07053
chr9:135662730-135663399	0.606764	0.71461	16.9142	4.46727e-05	0.0010271	1.10309
chr9:136340840-136341968	0.331373	1.8389	10.2402	0.00144805	0.0207496	1.00952
chr9:136968938-136969640	0.572508	1.59639	27.0521	2.73717e-07	1.03388e-05	1.17443
chr9:137056641-137057342	0.558538	0.241318	10.0625	0.00159191	0.0223452	0.740935
chr9:137212781-137213614	0.865797	2.31494	82.1937	1.83104e-18	3.14687e-16	1.52313
chr9:137611637-137612693	0.290684	2.3315	10.1605	0.00151091	0.0214491	1.11135
chr9:14306807-14307348	0.651868	0.176095	13.1681	0.000309509	0.0055919	1.01046
chr9:16960007-16960577	0.692292	0.420398	17.398	3.50129e-05	0.000830702	1.41739
chr9:19192530-19192930	1.23122	-1.37301	12.2006	0.000513569	0.00866387	1.02702
chr9:20297480-20298207	0.859999	1.18193	44.1043	7.08638e-11	4.92074e-09	1.61572
chr9:31253859-31254744	0.672104	1.66041	36.1481	3.20949e-09	1.74762e-07	0.947244
chr9:35907719-35908207	0.510603	0.939357	14.0342	0.000197168	0.00376922	1.49782
chr9:36392102-36392519	1.08133	-1.43349	9.33566	0.00234907	0.0305846	1.28913
chr9:37953600-37954651	0.45496	1.69294	18.2408	2.26926e-05	0.00055914	1.34195
chr9:38358911-38359415	0.538651	0.627185	12.4116	0.000459744	0.00787667	0.892826
chr9:40912668-40913189	0.552756	0.893818	16.2633	6.23722e-05	0.00137755	0.540671
chr9:40914545-40915130	0.596574	1.40096	25.3905	6.23755e-07	2.17114e-05	0.271556
chr9:446077-446612	0.93051	0.510172	32.9311	1.5289e-08	7.44099e-07	1.05529
chr9:4866256-4866767	0.858065	0.280258	23.3401	1.7333e-06	5.46587e-05	1.2347
chr9:69096935-69097460	0.745593	0.222091	16.5867	5.28363e-05	0.00119383	2.09357
chr9:70480548-70481219	1.23449	0.821544	64.432	5.44276e-15	6.28845e-13	1.54142
chr9:71783064-71783578	0.611517	0.544325	15.4804	9.3308e-05	0.00196161	1.3816
chr9:7214131-7214870	1.07863	0.821039	51.8944	1.79878e-12	1.52193e-10	1.58236
chr9:72365079-72366182	0.922003	1.38807	59.7428	4.69165e-14	4.83187e-12	1.2846
chr9:73337141-73337601	1.06164	-0.906987	14.3355	0.000168636	0.00329577	0.981935
chr9:76271713-76272533	1.34014	0.294726	54.4524	5.44856e-13	4.91228e-11	1.61559
chr9:78323821-78324436	1.23284	0.832624	67.0646	1.63684e-15	1.95695e-13	1.56219
chr9:78437545-78438147	0.891764	0.0300982	20.2268	8.28735e-06	0.000226077	0.710785
chr9:78566787-78567302	0.643344	0.184837	11.98	0.000576699	0.00958191	1.10107
chr9:8138295-8138941	1.05753	-0.170276	24.0884	1.19277e-06	3.89664e-05	1.46679
chr9:81588204-81588695	0.707965	0.271476	16.3648	5.92053e-05	0.0013216	1.24322
chr9:82454676-82455317	1.05951	-0.085076	26.7467	3.18368e-07	1.18785e-05	1.32318
chr9:83132796-83133348	1.74676	-1.12493	27.136	2.62599e-07	1.00152e-05	1.29398
chr9:84974612-84975350	1.1183	0.562629	45.6701	3.39867e-11	2.44651e-09	1.47132
chr9:86262822-86263320	0.808137	0.269152	20.8623	6.01349e-06	0.000168906	0.975713
chr9:86983343-86984117	0.817885	0.414213	24.36	1.04173e-06	3.44297e-05	1.62484
chr9:88816394-88816915	0.670916	0.325397	15.5509	8.99792e-05	0.00190327	1.00986
chr9:88852752-88853293	1.51956	-0.379202	41.3598	2.62567e-10	1.67519e-08	2.43833
chr9:89878625-89879251	0.808144	1.27141	41.3316	2.65674e-10	1.68733e-08	1.15226
chr9:90919457-90920164	0.581518	1.24718	22.3854	2.79579e-06	8.42046e-05	0.724537
chr9:90921080-90921628	0.519701	0.926607	14.1702	0.000183732	0.00354047	1.28401
chr9:91042891-91043572	1.23457	1.01553	70.7274	3.16143e-16	4.13967e-14	1.6438
chr9:94135138-94135800	0.866178	-0.416419	13.4231	0.000270955	0.00497378	0.771375
chr9:95385233-95386021	1.16292	0.683274	57.6085	1.25812e-13	1.21816e-11	1.20509
chr9:9559462-9559943	0.480534	0.682583	10.188	0.00148891	0.0211696	0.776932
chr9:98302126-98302561	0.811432	-0.146275	15.3956	9.74808e-05	0.0020462	0.860969
chrX:100794334-100794797	1.12977	-0.397214	24.192	1.13271e-06	3.72129e-05	1.27993
chrX:10103528-10103985	0.511889	0.370017	9.485	0.00216814	0.028677	0.857021
chrX:101958134-101958553	1.19194	-0.881355	18.0878	2.45315e-05	0.000601756	1.43639
chrX:103397758-103398188	0.528004	0.187509	8.37895	0.00393691	0.0463629	0.708794
chrX:105482992-105483557	1.94471	-0.868499	41.8326	2.09123e-10	1.34987e-08	1.86571
chrX:106249795-106250359	1.20774	-1.47784	9.62264	0.00201537	0.0269808	0.865082
chrX:108198477-108198940	0.765104	-0.19133	13.0629	0.000326976	0.00585745	1.0913
chrX:10939363-10939873	1.02591	-0.558801	17.9761	2.59692e-05	0.000634192	1.21058
chrX:110081746-110082534	0.668947	0.431848	16.4823	5.57424e-05	0.00125434	0.928082
chrX:110086949-110087824	0.529946	0.594351	11.9829	0.000575823	0.00957314	1.06248
chrX:110427953-110428357	0.746718	-0.130708	13.7371	0.000230099	0.00430426	0.782305
chrX:112243728-112244127	1.21405	-1.16907	14.6569	0.000142769	0.00284277	1.2513
chrX:112794389-112795033	1.34196	-0.243064	35.6505	4.1163e-09	2.19786e-07	1.59304
chrX:113763961-113764542	1.50603	0.970181	110.085	9.98714e-24	2.64064e-21	1.55968
chrX:11540455-11540967	0.845673	-0.281709	14.9496	0.000122714	0.00251445	0.856193
chrX:119882356-119882888	0.784587	0.411025	21.9665	3.44994e-06	0.00010157	0.891267
chrX:120316700-120317094	0.871496	-1.05121	9.15189	0.00259297	0.0331635	1.25973
chrX:120672339-120672836	1.09018	-0.616588	18.9266	1.60185e-05	0.000412238	2.02122
chrX:121536784-121537490	0.779145	1.02245	33.3663	1.23699e-08	6.13986e-07	1.53315
[truncated: 72 more rows]

## Sheet: 4hr_repressed
coordinate	logFC	logCPM	F	PValue	FDR	logFC (baseline)
chr1:118704628-118705025	-2.20991	-2.64049	16.7285	5.02548e-05	0.00114019	0.940376
chr1:119358515-119359207	-0.314014	1.82962	9.5198	0.00212806	0.0282693	2.42215
chr1:14420155-14420606	-0.406544	0.743632	8.22261	0.00428525	0.049636	0.58231
chr1:15432757-15433179	-0.583021	0.315428	12.2806	0.000492451	0.00835374	0.548207
chr1:155983286-155983935	-0.450389	1.20393	13.7266	0.000231354	0.00431892	1.47035
chr1:159077056-159077643	-0.496795	0.587608	10.9013	0.00102063	0.0155745	1.40194
chr1:172560075-172560478	-0.812277	-0.833171	10.0703	0.00158705	0.0223113	0.313739
chr1:173637171-173637785	-0.612291	0.563505	15.8347	7.84849e-05	0.00168871	2.05049
chr1:183608331-183608751	-0.701702	-0.571016	8.6353	0.00343473	0.0416254	0.983065
chr1:190863906-190864433	-0.508189	0.358514	9.34355	0.00233913	0.0304696	0.768011
chr1:2097847-2098409	-0.414258	0.995968	9.83243	0.00184524	0.0250694	2.32563
chr1:21324524-21325104	-0.349945	1.44041	9.42738	0.00223621	0.0294076	1.67046
chr1:227750138-227750875	-0.315497	2.16638	11.0284	0.000954325	0.014685	1.8899
chr1:229447596-229448050	-0.701095	-0.565473	9.11969	0.00263828	0.0336335	0.508728
chr1:234412632-234413315	-0.515667	1.20163	17.7539	2.90844e-05	0.000701547	1.59452
chr1:234699871-234700703	-0.400248	1.31733	11.3005	0.000827138	0.0130416	1.46416
chr1:34360497-34361160	-0.413599	1.37508	12.7781	0.000379465	0.00665044	1.55584
chr1:41322935-41323689	-0.357669	1.49213	10.3864	0.0013396	0.0194901	1.24921
chr1:44799576-44800358	-0.276997	2.67565	10.7353	0.0011129	0.0167502	2.8839
chr1:48555302-48555818	-0.578836	0.0427657	9.72615	0.00190538	0.0257086	1.59619
chr1:67215068-67215838	-0.290021	2.02604	8.59732	0.00352084	0.0424654	2.51498
chr1:82225950-82226603	-0.503582	0.149499	8.28342	0.00414601	0.0483695	2.74971
chr1:91055676-91056431	-0.497712	1.02326	14.4071	0.000162593	0.00319813	1.88594
chr10:103527319-103527950	-0.331769	1.43687	8.23278	0.00427996	0.0495956	2.75601
chr10:108480027-108480680	-0.569117	0.6388	14.7146	0.00013857	0.00277524	1.02029
chr10:110512670-110513304	-0.370636	1.45843	11.1187	0.000908328	0.0141043	1.47308
chr10:116634408-116635079	-0.543611	0.709776	13.7033	0.000234174	0.00436269	1.77484
chr10:121610815-121611601	-0.341031	1.42488	8.72865	0.00326035	0.0399168	2.31963
chr10:127862904-127863812	-0.233395	3.95029	11.6685	0.000679476	0.0109585	4.32904
chr10:130138140-130138744	-0.580375	-0.0384147	9.29247	0.0024042	0.0311843	0.974049
chr10:132064433-132064869	-0.48891	0.563806	9.89699	0.00173903	0.023886	0.398465
chr10:13991973-13992503	-0.50136	0.266077	8.94166	0.00290382	0.0364078	2.0505
chr10:29091996-29092682	-0.429	0.610132	8.23021	0.00426759	0.0494731	1.83194
chr10:29479115-29479586	-0.589599	-0.232344	8.45368	0.00378027	0.0449027	0.524892
chr10:42640658-42641268	-0.412861	0.99878	9.8431	0.00178984	0.0244861	2.87118
chr10:4918100-4918843	-0.424376	0.8981	9.79529	0.00184337	0.0250687	2.73124
chr10:52486792-52487218	-0.826846	-0.972074	9.36174	0.00231639	0.0302451	0.730439
chr10:6573289-6573712	-0.663179	-0.457789	8.86676	0.00302354	0.0375187	1.01268
chr10:72063227-72064402	-0.318757	1.81027	9.76901	0.00186218	0.0251875	0.622231
chr10:94991441-94992059	-0.474514	0.350253	8.54682	0.00359427	0.0431595	1.63167
chr11:101434108-101434702	-0.557237	0.417062	12.3182	0.000482828	0.00822227	2.1414
chr11:107158964-107159636	-0.444209	1.02852	11.4501	0.000771009	0.012248	1.81283
chr11:110022292-110023205	-0.306104	1.69761	8.40275	0.00388609	0.0459611	2.26742
chr11:116471475-116472043	-0.497687	0.538618	10.4873	0.00126961	0.0186296	1.42076
chr11:11683024-11683549	-0.699896	-0.453166	10.0011	0.00164573	0.0229485	1.5177
chr11:119696199-119696933	-0.279869	2.199	9.09436	0.0026745	0.0339536	2.93705
chr11:12189372-12190109	-0.382765	1.3142	10.2293	0.00145759	0.0208321	2.02203
chr11:131181508-131181934	-1.26508	-1.2719	16.4442	5.68409e-05	0.00127489	0.46223
chr11:134475775-134476355	-0.354275	1.14272	8.26185	0.00419487	0.0487946	1.2829
chr11:30822103-30822745	-0.591288	0.460373	14.0287	0.000197733	0.00377325	1.27833
chr11:3250436-3250882	-1.64876	-2.69632	8.63533	0.00342619	0.0415403	2.42547
chr11:44862122-44862935	-0.386205	1.27042	10.3231	0.00138557	0.0200528	0.836796
chr11:45719761-45720185	-0.974342	-0.66488	14.804	0.000134645	0.00271244	0.742464
chr11:47946882-47947522	-0.437631	0.912111	10.5804	0.00120831	0.0178924	1.00055
chr11:56000749-56001202	-0.993235	-1.42023	8.68613	0.00333367	0.0406155	0.469272
chr11:65615644-65616046	-0.495352	0.221616	8.30487	0.00409803	0.0479264	0.274385
chr11:69536195-69536821	-0.559186	0.651732	13.9651	0.000204786	0.00389163	1.2227
chr11:94112452-94112992	-0.637322	-0.350708	8.73368	0.00324979	0.0398053	1.75073
chr12:101855163-101855769	-0.445019	1.07521	12.0711	0.000549734	0.0092006	2.10086
chr12:102326255-102326900	-0.468667	0.661882	10.0042	0.00164309	0.0229233	1.61982
chr12:102575486-102576073	-0.573525	-0.0346383	9.30271	0.00239128	0.0310753	1.76299
chr12:104286644-104287305	-0.431268	1.01459	10.9944	0.000970077	0.014894	1.05115
chr12:128299696-128300414	-0.383293	1.66027	13.0638	0.000326829	0.00585745	2.22726
chr12:132265827-132266697	-0.344332	1.35914	8.74288	0.00323268	0.0396486	0.972877
chr12:23133402-23133922	-0.702628	-0.344893	10.886	0.00102756	0.0156629	2.51172
chr12:60800972-60801635	-0.492092	1.00326	14.2357	0.000177638	0.00344478	2.06386
chr12:61671858-61672310	-0.66507	-0.386523	9.29388	0.00240239	0.0311755	0.672455
chr12:65948608-65949207	-0.495184	0.386512	9.10241	0.00266294	0.0338486	1.51357
chr12:94421679-94422353	-0.442758	0.57128	8.36143	0.00397416	0.0467214	2.01753
chr13:49044793-49045349	-0.69585	-0.442544	9.62574	0.00201061	0.0269303	1.11784
chr13:86914500-86915229	-0.50661	1.04525	15.6814	8.41293e-05	0.00179341	2.28017
chr14:103108363-103108859	-0.379371	0.993646	8.36948	0.00395684	0.0465377	0.564126
chr14:103243868-103244607	-0.409164	1.67826	14.7393	0.00013681	0.00274598	3.37675
chr14:103665230-103665793	-0.625645	0.0956984	12.5946	0.00041771	0.00722402	1.49448
chr14:23078510-23079065	-0.665955	0.0333223	13.0186	0.000334623	0.00597886	1.31729
chr14:23631704-23632445	-0.321833	1.78377	9.56974	0.00207277	0.0276416	1.66124
chr14:34297557-34298555	-0.32903	1.46734	8.57777	0.00353457	0.0426101	2.86239
chr14:39203865-39204519	-0.392014	0.920882	8.5215	0.00364388	0.0435847	0.849069
chr14:45715053-45715996	-0.304298	2.40326	11.3448	0.000806482	0.0127452	3.23433
chr14:45785072-45785970	-0.281701	2.22824	8.45369	0.00389916	0.0460564	3.34432
chr14:45792863-45793615	-0.290736	2.19553	9.47164	0.00219587	0.0289463	3.49569
chr14:50599949-50600510	-1.30771	-1.26383	17.283	3.69926e-05	0.000871655	1.93423
chr14:89141655-89142447	-0.305253	1.70033	8.40027	0.00389131	0.0460031	2.6384
chr14:98954174-98955137	-0.50732	0.904334	13.7138	0.000232899	0.00434482	0.924318
chr15:100172147-100172802	-0.541425	0.787206	14.3589	0.000167919	0.00328643	1.47538
chr15:41829858-41830525	-0.282056	1.95116	8.26899	0.00417864	0.0486882	1.2893
chr15:44645446-44646252	-0.406975	1.30509	11.8743	0.000609682	0.010045	2.62857
chr15:52318934-52319527	-0.475129	0.872272	12.3127	0.000484225	0.00823452	0.826732
chr15:60059040-60059808	-0.341837	1.61194	9.91763	0.00171996	0.0236595	2.69248
chr15:70395163-70395988	-0.282883	2.44959	10.1822	0.00149353	0.0212134	2.08668
chr15:78988308-78988837	-0.392808	0.924133	8.33534	0.00403081	0.0473086	0.914617
chr15:96105643-96106075	-0.712086	-0.396576	10.5394	0.00123492	0.0182373	0.541014
chr15:97720606-97721342	-0.635629	0.29878	14.465	0.000157685	0.0031105	1.6864
chr16:13453126-13453904	-0.310234	1.68582	8.43433	0.00383152	0.0454134	2.47466
chr16:25568759-25569614	-0.304333	2.29529	11.3438	0.000806401	0.0127452	2.68753
chr16:28587378-28587801	-0.638463	0.209075	13.8124	0.000221255	0.00415012	0.248248
chr16:56068727-56069413	-0.511073	0.835454	12.866	0.000365928	0.00647165	1.90637
chr16:58684526-58684972	-0.53211	0.635338	13.0047	0.000337059	0.00601067	0.597336
chr16:64437674-64438175	-0.51504	0.199812	8.76484	0.00319578	0.0392837	2.76261
chr16:66927103-66928651	-0.2397	3.60161	11.1181	0.000908617	0.0141043	2.33626
chr16:72098857-72099693	-0.345001	1.64931	10.5049	0.00125778	0.0184756	0.743469
chr16:75244976-75245740	-0.299961	1.95977	9.32361	0.00236432	0.0307686	1.75085
chr16:75485828-75486574	-0.417516	1.92192	17.5391	3.2454e-05	0.000775343	1.96548
chr16:82152469-82152970	-0.487336	0.312531	8.40927	0.00387271	0.0458226	0.695459
chr16:87145413-87145944	-0.448144	1.02308	12.0127	0.000566863	0.00944131	0.703894
chr16:88332071-88334031	-0.321179	2.08384	11.1175	0.000908893	0.0141043	1.01322
chr17:12977369-12977872	-0.507867	0.444297	10.0807	0.00157676	0.0221893	1.51538
chr17:17152843-17153446	-0.330326	1.64973	9.44135	0.00221999	0.0292223	1.34344
chr17:19752753-19753953	-0.260939	2.8107	10.0915	0.00156753	0.0220706	2.4217
chr17:28407481-28408089	-0.431639	1.06011	11.6238	0.000695669	0.0111868	1.78015
chr17:39046574-39047286	-0.359159	2.26463	14.6388	0.000146634	0.00291129	3.8181
chr17:62143516-62144586	-0.299758	2.49677	11.7404	0.000654195	0.010649	2.68891
chr17:63991494-63992002	-0.372978	1.21883	9.51889	0.00212909	0.0282694	1.38073
chr17:6755077-6756332	-0.472117	1.5956	19.0509	1.50566e-05	0.00039059	0.968066
chr17:74513750-74515446	-0.244268	5.37233	19.0995	1.46663e-05	0.000381908	4.27996
chr17:77174771-77175519	-0.473011	1.97462	22.6678	2.42668e-06	7.40608e-05	2.43361
chr17:79033969-79034369	-0.49532	0.501742	9.97441	0.00167533	0.0232752	0.362003
chr17:80254657-80255340	-0.437459	0.902632	10.7019	0.00113279	0.017003	1.56791
chr18:10715804-10716200	-0.675354	-0.585146	8.26392	0.00419016	0.0487605	0.648145
chr18:25532890-25533818	-0.340773	2.6939	16.2405	6.3107e-05	0.00139048	3.0853
chr18:33244204-33244997	-0.810056	-0.180661	16.0366	7.01606e-05	0.00152875	1.24287
chr18:73948380-73948907	-0.530844	0.255481	9.63352	0.00200225	0.0268444	1.61385
chr19:10553812-10554591	-0.424095	1.49856	14.3106	0.000170829	0.00333153	0.996181
chr19:1177528-1178223	-0.354478	2.13321	13.8582	0.000216105	0.00407018	2.17964
chr19:17902561-17903351	-0.399134	1.6353	13.6114	0.000245864	0.00456191	2.41499
chr19:1944257-1945414	-0.269609	2.19607	8.30429	0.00409931	0.0479264	0.80517
chr19:2817652-2818689	-0.729191	-0.140096	13.1145	0.0003204	0.0057622	4.79978
chr19:34063484-34063921	-0.6859	-0.267158	11.1959	0.000871995	0.0136317	0.861056
chr19:38342618-38343185	-0.357419	1.25628	8.89499	0.00297783	0.037119	2.14143
chr19:39073521-39074086	-0.476028	1.03647	13.2247	0.000304793	0.00552121	1.35443
chr19:41433013-41433625	-0.380366	1.14401	9.38564	0.00228687	0.0299449	1.25149
chr19:43847603-43848432	-0.44422	0.622832	8.99374	0.00282344	0.0355816	2.21902
chr19:43855406-43855841	-0.89635	-0.989744	10.5155	0.0012507	0.018411	0.674343
chr19:44575265-44575813	-0.477576	0.917868	12.8592	0.000363702	0.00644815	1.31012
chr19:46491408-46491960	-0.602308	0.028682	10.8136	0.00106765	0.0162082	0.119364
chr19:6577213-6578069	-0.284855	3.02852	12.6831	0.000398793	0.00693173	3.92052
chr19:6925951-6926446	-0.57545	0.0859374	9.7334	0.00189993	0.0256477	0.400859
chr19:9934059-9934550	-0.538153	0.258545	10.4487	0.0012959	0.018985	0.62871
chr2:113078090-113078805	-0.441765	0.735583	9.72061	0.00191103	0.0257643	1.43144
chr2:141447862-141448563	-0.3528	1.41031	9.47725	0.00217716	0.0287549	1.60526
chr2:159027616-159028304	-0.432606	0.678989	8.78634	0.00315767	0.0388673	1.40845
chr2:168452610-168453254	-0.261897	2.33035	8.20775	0.00432326	0.049992	3.81438
chr2:177169984-177170747	-0.378634	1.6237	12.4195	0.000457847	0.00785916	2.89735
chr2:19228463-19229359	-0.268949	3.27656	11.1605	0.000974997	0.0149528	3.21943
chr2:204343562-204344225	-0.506032	0.694313	12.4295	0.000455451	0.0078275	1.92118
chr2:211880253-211881105	-0.483403	0.746999	11.5313	0.000730882	0.0116848	2.43408
chr2:221913463-221913991	-1.33589	-2.05529	9.79437	0.00183709	0.0250198	0.497694
chr2:227632924-227633334	-0.931911	-1.3674	8.27641	0.00416182	0.0485334	0.783144
chr2:233139238-233140338	-0.283152	2.63231	10.7279	0.00112246	0.0168756	2.96723
chr2:240387284-240388142	-0.459941	1.18262	13.8755	0.000214116	0.0040394	0.947043
chr2:241752789-241753906	-0.317879	2.3353	12.0985	0.000545	0.00913249	2.0019
chr2:28360826-28361559	-0.299387	1.75985	8.3724	0.00395056	0.0464838	1.13596
chr2:40434726-40435399	-0.442416	0.562164	8.531	0.00362519	0.043436	1.74311
chr2:48840966-48841732	-0.288111	2.35464	9.94229	0.00170244	0.0235126	2.4314
chr2:5798005-5798603	-0.431624	0.718467	8.91794	0.00294121	0.0367457	2.70282
chr2:67809437-67810291	-0.325428	1.45991	8.33526	0.00403099	0.0473086	1.7251
chr2:68908387-68908891	-0.502905	0.783471	12.6901	0.000397345	0.00691627	0.841714
chr2:71824320-71824944	-0.498275	0.479345	10.2195	0.00146577	0.0209054	1.85803
chr2:74377632-74378234	-0.483529	0.297125	8.55646	0.00357557	0.0429916	0.579933
chr20:16350378-16350910	-0.499311	0.424066	9.91336	0.00172389	0.0237017	1.56175
chr20:23679256-23679658	-0.547831	0.443122	11.8494	0.000617717	0.0101576	0.528567
chr20:48921658-48922238	-0.413621	0.86025	9.15842	0.00258387	0.0330625	0.540707
chr20:58623588-58624385	-0.404323	1.71029	15.1275	0.00011194	0.00232136	1.02949
chr20:8856815-8857244	-0.683955	-0.358277	10.0576	0.00159614	0.0223817	1.11488
chr21:30480018-30480652	-0.519217	0.311413	9.67679	0.00196388	0.0264394	1.55239
chr21:45034328-45034919	-0.387567	1.63505	13.0362	0.00033157	0.00593202	1.46102
chr22:18149706-18150351	-0.578859	-0.192663	8.31093	0.00408456	0.0477945	1.34739
chr22:27933057-27933741	-0.606432	0.626039	16.9944	4.28763e-05	0.000994109	2.0286
chr22:28315778-28316614	-0.357536	1.17025	8.45454	0.00377849	0.044901	2.75267
chr22:28982960-28983770	-0.313495	2.42932	12.3723	0.000469327	0.00803083	2.89672
chr22:34966966-34967445	-0.511195	0.38269	9.94065	0.00169894	0.0234761	1.19911
chr22:43272558-43273371	-0.326885	2.40731	13.339	0.000283344	0.005177	1.73048
chr22:46792708-46793286	-0.387977	1.11079	9.39694	0.00227303	0.0297921	0.28934
chr22:47588682-47589860	-0.338484	1.68211	10.2075	0.00147347	0.0210044	0.886378
chr3:103521594-103522310	-0.669676	-0.416071	9.55465	0.00208866	0.0277997	1.18174
chr3:110964427-110965222	-0.537009	1.44784	21.8449	3.67853e-06	0.000107494	2.93449
chr3:125931331-125932103	-0.389545	2.11049	15.7478	8.56401e-05	0.00181848	2.45939
chr3:126119248-126119910	-0.437564	0.757189	9.36387	0.002314	0.0302426	1.36461
chr3:126568813-126569426	-0.350913	1.69526	11.184	0.000877498	0.0136973	1.53963
chr3:130095786-130096293	-0.446554	0.795468	9.92534	0.00171411	0.0236145	2.7721
chr3:134704462-134705035	-0.419882	1.02856	10.3665	0.00135389	0.0196357	1.84748
chr3:144437805-144438537	-0.306244	2.05785	10.1487	0.00152037	0.0215612	2.3093
chr3:145353950-145354779	-0.303489	1.9538	9.31908	0.00237034	0.0308323	3.20548
chr3:145357563-145358424	-0.376188	1.81888	12.6388	0.00043266	0.00746752	3.36138
chr3:146581942-146582707	-0.333499	1.71982	9.91878	0.0017189	0.0236568	3.02097
chr3:149339882-149340371	-0.707781	-0.716933	8.45676	0.00377395	0.0448665	1.18578
chr3:16001113-16001520	-1.11747	-1.77682	8.82144	0.0030984	0.0383093	0.212965
chr3:166662889-166663641	-0.644304	-0.270098	9.57085	0.00207061	0.0276262	1.18546
chr3:184735544-184736216	-0.493374	0.344409	8.6888	0.00341683	0.0414634	0.440456
chr3:191157354-191158230	-0.401992	1.46305	12.4427	0.000452315	0.00778799	3.16449
chr3:22128927-22129345	-0.66325	-0.102513	11.7343	0.000656323	0.0106664	0.806101
chr3:27533754-27534278	-0.70234	-0.357967	10.6927	0.00113851	0.0170689	1.13065
chr3:35081964-35082382	-1.47381	-2.53509	8.73758	0.00324195	0.0397269	0.896477
chr3:47444032-47444636	-0.476366	0.389375	8.50319	0.00368021	0.0439419	1.5419
chr3:53261570-53262257	-0.318064	1.84309	9.83935	0.00179343	0.0245108	2.2195
chr3:64186955-64187538	-0.413284	1.32277	12.4585	0.000448586	0.00772883	1.87979
chr3:75626906-75627503	-0.483419	0.881014	12.6321	0.000409596	0.00710604	3.88025
chr3:88059369-88060069	-0.36607	1.08267	8.386	0.00392545	0.0462874	1.19835
chr3:912573-913353	-0.402734	2.18306	18.6559	1.83725e-05	0.000464771	3.86901
chr4:103661248-103661917	-1.62006	-2.33559	11.8948	0.000604277	0.00997919	0.207886
chr4:10963748-10964260	-0.516785	0.504296	11.1057	0.000914611	0.0141782	0.199771
chr4:119643152-119644142	-0.545252	0.407647	11.5395	0.000727268	0.0116338	0.975733
chr4:133996289-133996725	-0.567476	-0.0985668	8.61816	0.00345816	0.0418725	0.832975
chr4:14916825-14917530	-0.397677	1.03532	9.75399	0.0018772	0.0253533	1.28289
chr4:163866827-163867282	-0.849784	-0.972305	9.75408	0.00187712	0.0253533	1.04
chr4:176335329-176335870	-0.94969	-0.584359	16.5591	5.35895e-05	0.00120985	0.570273
chr4:180698552-180699463	-0.314909	2.50121	13.068	0.000326106	0.00584949	3.32327
chr4:26406408-26407268	-0.385949	2.12045	16.5914	5.27092e-05	0.00119194	3.87044
chr4:38192341-38193019	-0.56668	0.760533	16.2811	6.18062e-05	0.0013684	1.23827
chr4:41908928-41909934	-0.327828	1.89937	10.5891	0.00120273	0.0178194	1.66425
chr4:56192927-56193462	-0.868138	-0.43354	14.8458	0.00012948	0.00262958	0.591328
chr4:60807125-60807660	-0.588444	-0.232553	8.43078	0.00382748	0.0453851	1.62689
chr4:62431333-62432231	-0.25799	2.86321	9.87398	0.00176054	0.0241453	3.73141
chr4:65740823-65741242	-0.762918	-0.524819	10.8678	0.00104231	0.0158438	2.58246
chr4:85043754-85044356	-0.350104	1.24868	8.66174	0.0033776	0.0410598	1.44525
chr5:115032618-115033288	-0.352901	1.26916	8.67516	0.00335318	0.040799	2.48376
chr5:116544748-116545384	-0.392402	1.09028	9.32238	0.00237914	0.0309322	1.62673
chr5:131986071-131986594	-0.413536	0.871465	9.21371	0.00251515	0.0323321	0.772415
chr5:150790212-150790668	-0.598393	0.0109156	10.5072	0.00125626	0.0184631	0.774995
chr5:169831292-169831733	-0.687507	-0.221255	11.5209	0.000734461	0.0117215	1.1453
chr5:176541246-176541644	-0.447348	0.924285	11.122	0.000906717	0.0140944	0.483345
chr5:180257555-180258226	-0.471925	0.714977	10.4471	0.00129703	0.0189886	2.20007
chr5:18697999-18698530	-0.538358	0.0144404	8.45219	0.00378331	0.0449195	0.474157
chr5:28301517-28301912	-0.815504	-0.761935	10.2181	0.00146522	0.0209054	0.413607
chr5:31588754-31589445	-0.356274	1.22099	8.5868	0.00351733	0.0424581	1.86111
chr5:58461951-58462539	-0.589805	0.717921	17.1204	4.0198e-05	0.00093834	2.99914
chr5:62167635-62168209	-0.475447	0.70454	10.697	0.00113577	0.0170383	1.60154
chr5:68683514-68684008	-0.805773	-0.313492	14.3771	0.000165042	0.00323704	0.425966
chr5:74315947-74316563	-0.449245	1.01662	11.6149	0.000704561	0.0113166	1.27899
chr6:109881901-109882756	-0.328954	2.22258	12.3268	0.000483523	0.00822767	3.77516
chr6:112565397-112566203	-0.411852	1.12038	10.8707	0.00103581	0.0157625	1.89081
chr6:13302574-13303287	-0.330956	1.60102	9.55943	0.00208333	0.0277555	1.66426
chr6:138034912-138035592	-0.364496	1.65334	11.2464	0.00084915	0.0133352	1.98015
chr6:159577582-159578144	-0.463687	0.704352	10.4548	0.00129173	0.0189339	1.08764
chr6:162727674-162728131	-0.553554	0.103748	9.219	0.00250104	0.0321976	0.337211
chr6:169989531-169989949	-0.684455	-0.486505	8.70726	0.00332263	0.040499	0.305068
chr6:170227571-170227998	-0.389267	0.981435	8.78961	0.0031521	0.0388336	0.853227
chr6:43627136-43627664	-0.455698	0.711761	10.0094	0.00163772	0.0228599	1.15059
chr6:4383590-4384451	-0.275136	2.60246	10.0601	0.00159567	0.0223817	3.57224
chr6:52856087-52856600	-0.467202	0.702142	10.4191	0.00131649	0.0192046	1.31842
chr6:62627365-62627862	-0.719045	-0.23085	11.8973	0.000602443	0.0099675	1.15843
chr6:69090084-69090480	-1.09912	-1.65621	8.95372	0.00288501	0.0362743	0.486504
chr6:79134617-79135408	-0.317318	2.01056	10.3875	0.00133954	0.0194901	2.19183
chr7:116061834-116062229	-1.06198	-1.66804	8.25865	0.00420216	0.0488587	1.43735
chr7:126589077-126589913	-0.25048	2.79619	9.11242	0.00264863	0.0336963	2.9015
chr7:131925651-131926065	-2.05468	-2.75758	12.176	0.000520832	0.00877026	1.39774
chr7:149393938-149394736	-0.308334	2.93717	14.048	0.000197247	0.00376922	3.92892
chr7:155481819-155483344	-0.252139	3.5085	11.7144	0.000663239	0.0107597	2.6626
chr7:2470763-2472142	-0.278512	2.51839	10.0308	0.0016191	0.0226691	1.52262
chr7:32415745-32416501	-0.417622	1.37173	12.7094	0.000393352	0.00685884	1.1608
chr7:48460050-48460771	-0.388852	0.941675	8.45716	0.00377314	0.0448665	1.66414
chr7:50826671-50827189	-0.55717	0.310596	10.7663	0.00109647	0.0165391	0.833431
chr7:51325137-51325709	-0.411829	0.990004	9.88078	0.00175416	0.0240698	2.10622
chr7:52475430-52475888	-0.562127	0.064209	9.40712	0.00226065	0.0296581	1.11456
chr7:73838299-73839103	-0.36999	1.96619	14.0201	0.000198622	0.00378367	1.64685
chr7:7438747-7439491	-0.59825	0.132844	11.4845	0.0007487	0.0119211	1.25255
chr7:74452473-74452878	-0.622845	0.0916	12.5265	0.000432876	0.00746752	0.555797
chr7:83708521-83709405	-0.35385	2.02341	13.2869	0.000290907	0.00530461	3.17799
chr7:91557236-91558516	-0.393397	0.888373	8.41196	0.00386672	0.0457715	1.2742
chr8:102426883-102427631	-0.344953	1.39085	9.1689	0.00256934	0.0329226	2.24622
chr8:106059942-106060905	-0.340344	1.39226	8.38795	0.00394255	0.0464093	1.52189
chr8:110710874-110711277	-1.48822	-2.37468	8.80387	0.00312793	0.0386049	1.24413
chr8:126579774-126580550	-0.278166	2.22552	8.93168	0.00292065	0.036522	2.68648
chr8:127898669-127899812	-0.422776	1.40611	13.7813	0.000224865	0.00421209	0.937554
chr8:132676826-132677305	-0.568758	-0.0724697	9.04067	0.00275296	0.034789	1.7488
chr8:142204839-142206069	-0.29026	2.22315	9.9507	0.00168984	0.0234094	1.46192
chr8:142704800-142705802	-0.316236	2.13839	11.1636	0.000887018	0.0138116	2.06813
chr8:143421729-143422249	-0.554422	0.378445	11.7599	0.000647509	0.0105606	0.591635
chr8:47464312-47465015	-0.449574	0.626883	8.94568	0.00290079	0.0364062	2.12994
chr8:49167834-49168337	-0.569425	-0.183783	8.32303	0.00405783	0.0475222	1.08811
chr8:49378446-49379032	-0.788088	-0.294894	14.1802	0.000182783	0.00352465	2.01038
chr8:52546087-52547042	-0.320956	1.92857	9.86723	0.00176821	0.0242263	3.16545
chr8:53272692-53273576	-0.248167	2.94489	9.39021	0.00228151	0.029889	3.79056
chr8:66123886-66124770	-0.292936	2.40587	10.9731	0.000981088	0.0150295	2.64027
chr8:9926181-9926639	-0.490725	0.41042	9.48071	0.00217313	0.0287154	1.3516
chr9:113906450-113907505	-0.344221	1.65786	10.2915	0.00141108	0.020347	1.24158
chr9:114551720-114552508	-0.289511	1.84549	8.25105	0.00421955	0.0489988	2.65221
chr9:122498943-122500041	-0.217369	3.33686	8.33864	0.0040236	0.0472623	2.82119
chr9:129331892-129332639	-0.355881	1.25647	8.60495	0.00348296	0.0421543	1.36998
chr9:129337393-129337807	-0.544814	0.231938	9.92632	0.00171199	0.023609	0.497403
chr9:130560869-130561516	-0.540533	0.793357	14.8369	0.000130075	0.0026397	1.66796
chr9:136228072-136228479	-0.591721	0.174008	11.178	0.00088025	0.0137295	0.605679
chr9:16637101-16637722	-0.657959	-0.455358	8.80824	0.00312056	0.0385312	1.85112
chr9:23506781-23507443	-0.735895	-0.76155	8.63793	0.00342138	0.0415002	0.777097
chr9:5049007-5049446	-1.7127	-2.62681	10.2945	0.00140674	0.0202952	1.15896
chr9:81363891-81364564	-0.370198	1.52023	11.0639	0.000935043	0.0144448	2.17043
chr9:87561774-87562286	-0.53903	0.127825	9.18648	0.00254516	0.0326583	0.103963
chrX:105017556-105018105	-0.66665	-0.520822	8.52147	0.00364395	0.0435847	1.96612
chrX:11429571-11430046	-0.597385	-0.271708	8.2888	0.00413392	0.0482642	1.91864
chrX:121143317-121143781	-1.48158	-2.53116	8.55644	0.0035756	0.0429916	0.745405
chrX:126807772-126808244	-0.796705	-0.436692	13.2278	0.000300007	0.00544887	1.44981
chrX:134075676-134076749	-0.270839	2.34962	8.76755	0.0031902	0.0392326	1.10567
chrX:150843857-150844565	-0.442367	0.725952	9.59707	0.00204172	0.0272937	1.51544
chrX:151090674-151091290	-0.397672	1.20268	10.7179	0.00112324	0.0168781	1.47744
chrX:154541755-154542571	-0.462057	2.25511	24.3532	1.0479e-06	3.45922e-05	1.67957
chrX:16552507-16552942	-0.813801	-0.240841	15.5358	9.06808e-05	0.00191663	0.947409
chrX:25677173-25681005	-0.207603	3.68674	8.52388	0.00363919	0.0435658	2.13122
chrX:2901142-2901918	-0.423391	1.71653	16.3464	5.98046e-05	0.0013325	2.33378
chrX:30795663-30806842	-0.169003	6.79455	12.8407	0.000367242	0.00648999	2.73993
chrX:47815652-47816523	-0.330327	1.76857	9.97754	0.001666	0.0231736	2.77326
chrX:47864335-47864848	-0.47411	0.509734	9.49769	0.00215344	0.0285341	1.21855
chrX:48491673-48492483	-0.316222	1.60257	8.59778	0.0034965	0.0422252	1.28369
chrX:54168853-54169498	-0.461796	0.587958	9.16272	0.0025779	0.0330015	2.08793
chrX:66638197-66639079	-0.255174	3.32152	11.2718	0.000837696	0.0131779	3.73299
chrX:9462835-9463308	-0.634308	0.0532492	12.2902	0.000489985	0.00832219	0.613782
chrX:95291379-95292117	-0.298373	2.17178	9.23393	0.00257507	0.0329806	2.45878
chrX:97119252-97120357	-0.261246	2.66419	9.0666	0.00273484	0.0345918	2.53276

## Sheet: 8hr_induced
coordinate	logFC	logCPM	F	PValue	FDR	logFC (baseline)
chr1:100947159-100947627	2.22136	-1.12588	48.412	9.2295e-12	3.1064e-10	2.28802
chr1:103300249-103300915	1.18202	0.657217	60.2023	3.79576e-14	1.64891e-12	3.23443
chr1:103377165-103377813	1.74963	1.13723	163.393	1.22104e-31	1.87576e-29	2.68077
chr1:10745855-10746284	0.775842	0.850156	30.5286	4.94449e-08	1.03552e-06	1.20683
chr1:107502479-107502918	1.91795	-1.02676	37.4722	1.69369e-09	4.32033e-08	1.87313
chr1:10818461-10819273	0.692073	1.77239	43.2223	1.07805e-10	3.19575e-09	1.59709
chr1:109927890-109928315	0.489579	0.815862	12.3535	0.000473988	0.00499185	1.08165
chr1:111489469-111490108	1.33626	0.323585	61.5647	2.02729e-14	8.94807e-13	1.5132
chr1:11158965-11159539	1.12763	0.0188944	33.1916	1.34673e-08	3.01813e-07	1.41409
chr1:111884968-111885491	0.837148	0.0145224	19.7266	1.06735e-05	0.000159771	1.35798
chr1:114819236-114819638	1.01377	-1.65276	7.5141	0.00630768	0.0445769	1.19253
chr1:115558154-115558649	1.24701	-0.901627	19.8529	1.00235e-05	0.000150945	1.76359
chr1:115617808-115618292	0.79141	0.177611	19.8134	1.02146e-05	0.000153402	1.22689
chr1:11569528-11570265	2.33807	2.45114	569.206	1.54306e-88	2.35729e-85	3.51929
chr1:116376316-116376782	0.835719	0.230632	23.0261	2.02808e-06	3.38313e-05	1.8823
chr1:11829318-11830078	2.25866	2.0177	435.702	7.6263e-73	6.76478e-70	3.64837
chr1:11874005-11874629	1.21812	1.41791	106.774	4.09368e-23	3.4959e-21	1.65264
chr1:119052641-119053148	1.10579	-0.930459	16.0641	6.91149e-05	0.000882731	1.46517
chr1:119542542-119543050	0.876441	-0.2063	16.9408	4.41517e-05	0.000585666	1.16921
chr1:119958281-119958682	0.785051	-0.605595	10.1703	0.00150298	0.0136444	0.85613
chr1:12572511-12573097	0.52269	0.73627	12.6204	0.000412098	0.00442824	1.3516
chr1:12860136-12860752	1.04885	-0.0300192	27.9266	1.77711e-07	3.44376e-06	1.2863
chr1:1331564-1332994	0.631646	2.52078	50.9959	2.74008e-12	9.72217e-11	1.03545
chr1:13619767-13620481	1.72366	0.685677	118.641	3.95844e-25	3.87364e-23	2.4581
chr1:13948644-13949345	1.4182	0.830657	89.747	7.03396e-20	4.72909e-18	2.29895
chr1:145891821-145892584	0.714671	1.47452	38.5615	1.00254e-09	2.66356e-08	1.91225
chr1:145949153-145949568	1.27178	-0.415384	31.3563	3.29737e-08	7.05612e-07	1.14087
chr1:147109745-147110340	1.20999	0.339449	48.0225	1.10896e-11	3.69179e-10	1.42746
chr1:147230932-147231541	1.83586	-0.0656425	81.2464	2.77214e-18	1.68646e-16	2.63045
chr1:147242180-147242773	0.537681	0.432277	10.7682	0.00109365	0.010345	1.05617
chr1:147769476-147770394	1.01508	0.63962	43.625	8.90026e-11	2.65732e-09	1.48512
chr1:148424122-148424616	0.710569	-0.307873	10.9054	0.00101692	0.00972631	1.51457
chr1:149428450-149428872	3.34889	-2.16327	37.986	1.32234e-09	3.42713e-08	3.53004
chr1:150281530-150282263	0.777047	0.997135	33.9058	9.51537e-09	2.17682e-07	1.46833
chr1:150561079-150562480	0.489749	2.37804	29.22	9.39829e-08	1.88363e-06	1.67403
chr1:150568129-150568621	0.932742	-0.0131787	24.6177	9.16178e-07	1.61067e-05	1.81696
chr1:15158669-15159135	0.515294	-0.0456978	7.31538	0.00703446	0.0486259	1.21224
chr1:15266118-15266727	0.911131	-0.388643	16.9537	4.37781e-05	0.00058127	2.50972
chr1:154418069-154418899	1.18378	1.85256	127.252	7.4314e-27	8.44416e-25	2.39902
chr1:154877263-154877969	0.69345	1.15854	29.5104	8.14857e-08	1.64636e-06	1.48376
chr1:155017071-155018023	1.05925	1.73295	96.946	2.81217e-21	2.09564e-19	2.00807
chr1:155131115-155131685	1.04751	0.733929	49.7586	4.89757e-12	1.68975e-10	1.18432
chr1:156616176-156616937	1.83264	0.699687	135.039	3.00457e-28	3.80735e-26	1.86742
chr1:157283875-157285044	4.93353	4.15158	3369.97	7.69807e-246	1.05841e-241	5.12771
chr1:157419481-157420855	4.73356	4.84599	4007.85	5.98986e-265	1.64709e-260	5.21538
chr1:158989406-158989807	1.37562	-1.45697	15.1295	0.000111823	0.00136239	1.23041
chr1:159613503-159613953	0.821293	-0.156462	16.8391	4.64241e-05	0.000612264	1.02515
chr1:159826615-159827078	0.597221	0.554193	14.3726	0.000165427	0.00193818	1.08859
chr1:159835222-159835657	0.810984	-0.0693943	17.2374	3.78651e-05	0.000509899	1.17843
chr1:160132125-160132621	1.18483	0.17144	43.0821	1.15245e-10	3.40024e-09	0.924307
chr1:16015844-16016497	0.466471	1.55579	17.709	2.97589e-05	0.000407728	1.26402
chr1:161242758-161243200	0.897521	-0.533746	13.9166	0.000209592	0.00239442	1.05696
chr1:16195296-16195819	0.916182	-0.254209	18.7524	1.74936e-05	0.00025119	1.46346
chr1:162388397-162389105	1.91685	1.37466	228.596	7.06309e-44	2.1111e-41	2.46037
chr1:164197233-164197637	1.08523	-1.15396	12.7272	0.000389705	0.00421728	1.71014
chr1:165429241-165429944	1.29829	1.07865	96.1346	3.99905e-21	2.94815e-19	2.11556
chr1:167136064-167136727	1.19475	0.354713	50.3076	3.78444e-12	1.32735e-10	1.84597
chr1:167579036-167579454	0.741925	-0.538777	9.89682	0.00173919	0.0154621	0.897471
chr1:169485604-169486387	0.719887	1.48784	39.4287	6.60934e-10	1.80123e-08	1.35068
chr1:16975022-16975424	0.490634	0.577197	10.3835	0.00134166	0.0123636	1.36849
chr1:172544302-172544889	1.02404	-0.723888	15.9656	7.26827e-05	0.000924435	1.64441
chr1:172746166-172746760	1.55039	0.779691	108.21	2.2182e-23	1.955e-21	2.10476
chr1:17297900-17298381	0.729101	-0.186223	12.6699	0.000401567	0.00432679	1.42211
chr1:173526990-173527579	0.853832	-0.57934	12.9278	0.00035088	0.00383638	1.49583
chr1:1741210-1741781	0.987965	-0.947524	12.8156	0.000372095	0.00404422	1.27105
chr1:175232162-175232665	0.999262	-0.353684	20.9076	5.90914e-06	9.25339e-05	1.05281
chr1:17616491-17617190	0.517666	1.2481	17.9386	2.64697e-05	0.000366682	1.02548
chr1:17629978-17631712	0.5663	2.41131	39.5893	6.11934e-10	1.68102e-08	1.60244
chr1:177471179-177471672	1.55086	-1.05375	26.0148	4.57532e-07	8.40991e-06	1.54099
chr1:177589316-177589737	0.915968	-0.157324	20.2471	8.20279e-06	0.000125172	1.2466
chr1:178536866-178537925	0.499525	1.59767	20.4953	7.23669e-06	0.000111607	1.16016
chr1:18077753-18078256	0.445527	0.807387	9.69947	0.00193278	0.0169638	0.865514
chr1:180827173-180827611	1.16238	-1.55221	9.52323	0.00212415	0.018339	2.31746
chr1:181112438-181113025	0.430817	0.444516	7.39593	0.00673004	0.0468988	1.62944
chr1:181247154-181247717	0.759385	-0.15546	14.0212	0.000198506	0.0022839	1.25144
chr1:182173847-182174545	1.53547	-0.69787	36.3556	2.90319e-09	7.16623e-08	1.61488
chr1:182407559-182407988	0.778397	-0.257741	13.8128	0.000221208	0.00252084	0.950638
chr1:183261185-183261995	1.17004	0.761753	62.6689	1.22082e-14	5.47638e-13	1.9362
chr1:183353531-183354077	0.983619	0.167772	30.0793	6.16284e-08	1.27131e-06	1.3597
chr1:183375603-183376054	1.49232	-0.809274	32.3461	2.03339e-08	4.47671e-07	1.43028
chr1:183915892-183916601	0.862972	0.751152	34.2049	8.23871e-09	1.91019e-07	1.87195
chr1:186792884-186793315	1.72934	-1.6077	20.1591	8.57582e-06	0.000130358	1.57911
chr1:18978741-18979268	0.888367	0.190768	24.0338	1.25115e-06	2.1516e-05	1.15564
chr1:192904457-192904921	1.65546	-1.23859	25.5491	5.76497e-07	1.04568e-05	2.16491
chr1:192907516-192908121	1.28468	-0.584658	26.5823	3.5403e-07	6.62252e-06	1.68798
chr1:193156678-193157134	1.33118	-1.05024	19.5544	1.16455e-05	0.000172816	1.50187
chr1:1940901-1942227	0.418716	1.11912	11.2647	0.00084083	0.00821063	0.624468
chr1:195894325-195895029	1.92579	0.78933	154.194	1.30414e-31	1.9923e-29	2.16699
chr1:201358439-201359157	0.617251	1.43476	28.6241	1.2601e-07	2.48746e-06	1.19174
chr1:201449034-201449535	0.713131	0.416786	19.0946	1.47029e-05	0.000214938	1.30856
chr1:20211395-20212063	0.488221	0.854454	12.3037	0.000486529	0.00510243	1.46719
chr1:203068483-203069067	0.623933	0.526672	15.9453	7.34445e-05	0.000933262	1.05365
chr1:203558287-203558753	0.979355	-0.0247055	25.4939	5.92527e-07	1.07334e-05	1.68541
chr1:204150089-204150629	1.36092	0.389828	63.9414	6.81313e-15	3.13815e-13	1.57029
chr1:204662464-204662926	1.18546	-0.0348216	35.2151	5.04108e-09	1.20644e-07	1.16729
chr1:204976783-204977354	0.383517	1.03461	8.73358	0.00324895	0.0261763	0.644089
chr1:205939643-205940199	0.811156	0.571935	26.7433	3.18901e-07	5.98985e-06	1.69439
chr1:205976043-205976497	0.847163	0.512418	28.2892	1.4861e-07	2.90853e-06	1.47861
chr1:209530711-209531449	2.98544	1.61019	563.821	6.10204e-88	8.83126e-85	3.23726
chr1:209873249-209874016	1.62829	0.558767	102.052	3.09911e-22	2.48453e-20	2.35033
chr1:211197991-211198652	1.79201	0.156788	89.7015	6.62527e-20	4.46524e-18	2.73023
chr1:211874523-211875152	1.51278	0.722434	100.143	7.05359e-22	5.43304e-20	1.37179
chr1:213201552-213201952	2.4469	-1.31383	47.4091	1.48115e-11	4.89527e-10	2.0961
chr1:21447195-21447807	1.20876	-0.750126	21.8402	3.67601e-06	5.91475e-05	1.58849
chr1:216765540-216765977	0.982796	-0.362642	19.6131	1.13045e-05	0.00016821	1.20928
chr1:217153374-217153837	1.04964	-1.36717	9.6746	0.00195869	0.0171583	1.25025
chr1:218656418-218656839	0.750627	-0.625303	9.70371	0.0019284	0.0169307	0.881562
chr1:221563317-221563957	1.06388	1.10597	65.1023	4.56766e-15	2.13245e-13	1.95203
chr1:221839684-221840443	0.618375	1.79366	34.4586	7.31049e-09	1.71084e-07	2.77377
chr1:221845816-221846474	1.21969	1.35271	101.547	3.85097e-22	3.04293e-20	2.03103
chr1:221891721-221892201	1.57773	-0.369041	46.2935	2.50946e-11	8.07078e-10	1.81632
chr1:22231840-22232841	0.427873	1.64986	15.4518	9.46929e-05	0.00117028	1.13834
chr1:22295885-22296373	0.988892	-0.0951466	24.624	9.13319e-07	1.60681e-05	1.45293
chr1:223109559-223110251	1.82339	1.16054	187.837	2.63188e-37	5.28258e-35	2.66362
chr1:2255120-2255947	0.784074	1.49015	47.1615	1.66487e-11	5.46959e-10	1.43623
chr1:225736280-225736844	1.14855	0.528919	52.0458	1.67577e-12	6.15224e-11	1.55496
chr1:226708369-226709105	0.602427	0.711483	17.0854	4.09263e-05	0.000546837	1.12929
chr1:227933758-227934203	1.02288	0.160033	30.4261	5.20415e-08	1.08741e-06	1.13739
chr1:228197452-228198115	1.76528	0.619325	121.011	9.98253e-26	1.03195e-23	2.24641
chr1:22853617-22854065	0.639828	1.02359	23.488	1.60979e-06	2.72573e-05	0.862905
chr1:228860838-228861332	0.641566	-0.0894053	10.7025	0.00113245	0.0106625	0.943371
chr1:229231257-229231798	0.503964	0.3872	9.41803	0.00224746	0.0192047	2.23124
chr1:229843687-229844289	1.34423	-0.150334	42.8621	1.27981e-10	3.75182e-09	1.50864
chr1:229980031-229980437	1.02126	-0.849247	14.7891	0.000133331	0.00159753	1.29474
chr1:23010628-23011252	0.524651	0.538447	11.6264	0.00069472	0.00695428	1.89995
chr1:230629636-230630031	0.938231	-0.506717	16.4539	5.65586e-05	0.000733954	1.20459
chr1:231278134-231278589	0.987448	0.133062	28.9033	1.09828e-07	2.18685e-06	1.39304
chr1:231684477-231684921	0.971112	-0.498776	17.34	3.59285e-05	0.000486202	1.4339
chr1:231800091-231800659	1.4101	-0.0818919	49.7743	4.86166e-12	1.67947e-10	1.91203
chr1:231926357-231926812	2.01116	-0.109845	88.9977	9.02288e-20	5.99302e-18	2.45415
chr1:233355917-233356358	1.29814	-0.227562	38.0696	1.2702e-09	3.30132e-08	1.68381
chr1:234072681-234073441	1.53193	0.896216	115.648	9.48217e-25	9.1488e-23	2.37015
chr1:234666287-234666712	0.606562	-0.171595	8.65921	0.00338223	0.026997	0.884455
chr1:234719383-234719973	1.18369	0.816385	67.6348	1.26265e-15	6.16705e-14	1.6846
chr1:23477218-23477937	1.59277	1.09321	141.94	1.80257e-29	2.38303e-27	2.42513
chr1:234875649-234876401	0.736658	1.2126	34.9258	5.79993e-09	1.37964e-07	1.47569
chr1:234997120-234997786	1.79012	1.56308	230.684	3.32123e-44	1.01475e-41	2.48934
chr1:235101935-235102357	1.05875	0.0741495	31.6346	2.88973e-08	6.24209e-07	1.16663
chr1:235659415-235659881	1.00138	-0.103562	25.8945	4.85669e-07	8.89583e-06	1.34636
chr1:23585377-23586095	0.454375	0.8955	10.6862	0.00114323	0.0107439	1.70663
chr1:237074332-237074892	0.69707	0.18374	15.0751	0.000116007	0.001409	1.63075
chr1:237891891-237892515	0.823514	0.59921	28.1688	1.57698e-07	3.07763e-06	2.3726
chr1:24121481-24122067	1.13002	0.94072	67.1002	1.61053e-15	7.81066e-14	1.45804
chr1:242530621-242531231	1.87235	0.0460544	85.0424	5.53987e-19	3.51813e-17	2.70198
chr1:242610174-242610712	1.23964	-0.400031	30.4656	5.09944e-08	1.06634e-06	1.63281
chr1:24315368-24315901	0.783027	-0.420945	12.2473	0.000501131	0.00523759	1.2688
chr1:24558445-24558867	1.0776	0.266271	37.8949	1.38167e-09	3.56742e-08	1.54287
chr1:246052070-246052641	1.97344	-1.4198	30.3743	5.33278e-08	1.10756e-06	1.78989
chr1:246947286-246947715	1.28446	-0.576525	27.2712	2.4562e-07	4.67085e-06	1.20372
chr1:247457047-247457661	0.431022	0.800216	9.47614	0.00217847	0.0187257	1.05287
chr1:247632676-247633097	1.93771	-0.907544	47.7029	1.2894e-11	4.27694e-10	2.71596
chr1:24793740-24794339	1.75509	-0.474294	52.1093	1.62665e-12	5.97989e-11	2.45793
chr1:25584610-25585092	0.491131	0.563015	9.94626	0.00169386	0.0151201	1.22573
chr1:26035780-26036998	0.956882	2.30881	105.16	8.16438e-23	6.84464e-21	2.03403
chr1:26620611-26621277	0.575112	0.976289	18.8725	1.64584e-05	0.000237571	1.73
chr1:26948034-26948443	0.890931	-0.393942	15.7075	8.30051e-05	0.00104366	1.13167
chr1:26961701-26962173	0.797745	-0.0908271	16.3386	6.00064e-05	0.000775038	1.23717
chr1:26999021-26999971	0.873888	1.45842	56.5307	2.07346e-13	8.3847e-12	2.25101
chr1:27299151-27300066	0.365058	1.5409	10.8769	0.00103242	0.00985406	1.11295
chr1:27522355-27522856	0.362041	1.26038	8.83387	0.00307769	0.0250608	0.921355
chr1:27630889-27631597	1.02932	1.39373	73.8898	7.4865e-17	4.03654e-15	1.92616
chr1:29417117-29417634	0.528077	0.755913	13.2989	0.000289081	0.00322612	1.21859
chr1:29730745-29731335	0.453515	1.49014	16.0932	6.80691e-05	0.000870315	1.29175
chr1:30109810-30110324	0.895398	0.245431	25.3234	6.49254e-07	1.16993e-05	1.51338
chr1:30788349-30789158	2.12145	2.33617	469.732	4.95402e-77	4.8652e-74	3.05813
chr1:31588757-31589282	0.464267	0.507503	8.93813	0.00290936	0.0239813	1.08483
chr1:32501713-32502492	2.49234	0.0836387	145.082	1.62568e-29	2.15962e-27	2.61569
chr1:33939943-33940462	1.35474	0.226602	55.7118	3.03266e-13	1.19644e-11	2.27406
chr1:35556109-35556528	0.518099	0.088455	7.9602	0.004943	0.0365974	1.31871
chr1:36359451-36360161	0.703613	0.905376	26.3519	3.87409e-07	7.21258e-06	1.01219
chr1:3666364-3666971	0.568738	0.515125	12.8114	0.000372899	0.00404975	1.09802
chr1:36673138-36673926	1.88871	1.01137	178.725	8.65798e-36	1.65331e-33	2.32023
chr1:38008968-38009504	0.795365	0.466152	24.227	1.11315e-06	1.92633e-05	1.26415
chr1:39474736-39475228	1.33309	-0.656602	28.4977	1.34103e-07	2.63397e-06	1.55947
chr1:39515645-39516099	0.865226	-1.15909	7.98481	0.00487715	0.0362073	1.44328
chr1:39540595-39541125	0.499539	0.793302	12.2258	0.000506838	0.0052912	1.85859
chr1:40303117-40303534	0.867011	0.262403	24.7729	8.4805e-07	1.50159e-05	1.20984
chr1:40987417-40987997	1.27083	0.276268	52.2593	1.51644e-12	5.58967e-11	1.59696
chr1:41465689-41466302	0.552133	1.0959	17.8793	2.72823e-05	0.000376645	1.67726
chr1:41495960-41497342	0.387371	2.40981	18.496	1.99292e-05	0.000282919	1.4096
chr1:43241246-43242177	0.737689	1.1652	34.5703	6.8911e-09	1.61959e-07	1.36425
chr1:43600018-43600817	0.314488	1.50569	7.83385	0.00529565	0.0386567	1.18744
chr1:43635975-43636478	0.970181	-0.714899	14.4826	0.000156256	0.0018433	1.57667
chr1:44007165-44007634	0.716962	0.930681	28.3629	1.43309e-07	2.80878e-06	1.27767
chr1:44239402-44240612	0.552539	1.68908	26.4287	3.72659e-07	6.95681e-06	1.0893
chr1:44557762-44558240	0.478259	0.31623	7.95628	0.00495358	0.036656	1.08115
chr1:45179498-45180582	0.690868	0.906778	24.8224	8.27401e-07	1.46881e-05	1.40711
chr1:46264329-46264962	0.666502	0.245062	13.2533	0.000300431	0.00334328	1.10831
chr1:4648842-4649261	0.526241	0.0539225	8.24158	0.00424131	0.0324159	0.697278
chr1:46806487-46807083	1.29454	0.794752	77.6811	1.35935e-17	7.73898e-16	2.31329
chr1:47894614-47895051	0.429031	0.805056	9.20622	0.00251829	0.0211509	1.30112
chr1:47920127-47920652	0.698062	0.469667	19.3474	1.29337e-05	0.0001908	1.67963
chr1:48046979-48047699	1.40829	1.12784	113.435	2.41332e-24	2.2269e-22	2.04668
chr1:48049740-48050283	0.820687	0.421785	24.8388	8.20676e-07	1.4597e-05	1.53168
chr1:48182406-48182886	0.724506	0.128811	15.9599	7.28959e-05	0.000926719	1.20535
chr1:4857030-4857575	0.576945	0.0831306	9.55091	0.00209286	0.0181487	0.760674
chr1:48917897-48918495	0.488273	0.468167	9.08541	0.00268742	0.0223461	1.15705
chr1:50209637-50210227	1.64251	0.766401	118.082	3.40596e-25	3.35689e-23	2.22815
chr1:51896140-51896539	1.37355	-0.6727	30.7414	4.45497e-08	9.39438e-07	1.52249
chr1:5196681-5197514	0.79849	0.765126	30.4167	5.22311e-08	1.08972e-06	1.31428
chr1:52665690-52666218	1.02017	-0.0107467	27.5714	2.11761e-07	4.05785e-06	1.30251
chr1:5357350-5357853	1.57225	-0.454676	43.853	7.98556e-11	2.39724e-09	1.80271
chr1:53663143-53663794	0.502861	1.00415	14.3976	0.000163295	0.00191483	0.942264
chr1:53942560-53943078	1.64092	-0.200352	57.3965	1.3879e-13	5.67925e-12	1.8439
chr1:54118689-54119251	0.764803	0.558269	24.5126	9.65455e-07	1.68774e-05	1.50485
chr1:54124620-54125032	0.652749	0.523334	17.0773	4.10961e-05	0.000548839	1.25588
chr1:54606873-54607408	0.619732	1.35793	27.4574	2.24033e-07	4.28108e-06	1.09457
chr1:54623655-54624169	1.03965	-0.213678	24.7687	8.49818e-07	1.50375e-05	1.5445
chr1:55580658-55581275	1.31107	-0.227209	39.5741	6.16407e-10	1.69161e-08	1.64263
chr1:56446608-56447100	0.61662	0.392719	13.9633	0.00020457	0.00234484	1.24979
chr1:56476920-56477858	0.901275	1.14481	48.6358	8.30614e-12	2.81284e-10	1.64926
chr1:5652106-5652828	0.881887	1.44665	56.8987	1.74811e-13	7.10037e-12	1.57815
chr1:56788076-56788473	1.00018	-0.903093	13.7578	0.000227635	0.00258124	1.19192
chr1:57158203-57158613	1.19521	-0.708986	22.067	3.28024e-06	5.31527e-05	1.55696
chr1:58988705-58989193	1.22482	0.102262	41.8595	2.06449e-10	5.96945e-09	1.58194
chr1:59150950-59151508	0.703702	0.671585	22.6795	2.41254e-06	3.98918e-05	1.72184
chr1:59159582-59160090	1.40809	-0.521484	33.2714	1.29544e-08	2.91267e-07	1.6836
chr1:5965398-5966113	0.37881	1.45177	11.233	0.000855022	0.00833147	2.14106
chr1:59750631-59751103	0.798227	-0.784746	9.4182	0.00224724	0.0192047	1.5306
chr1:60428149-60428600	0.979358	-0.482072	18.3019	2.19979e-05	0.000309411	1.68586
chr1:61436704-61437275	1.49748	0.693965	99.0389	1.1364e-21	8.65618e-20	1.86524
chr1:6157641-6158433	0.684875	1.45703	34.8016	6.15998e-09	1.45898e-07	1.68734
chr1:6259457-6260054	0.855529	0.866936	37.1888	1.94174e-09	4.9211e-08	1.26905
chr1:62986165-62986595	0.905543	-0.968548	10.6158	0.00118581	0.0110948	0.922168
chr1:63547502-63548213	0.410114	1.25682	11.5359	0.000728938	0.00725981	2.55508
chr1:64042504-64043148	0.638644	-0.209482	9.55202	0.00209161	0.0181436	1.4425
chr1:64171164-64171580	0.486526	0.191636	7.43093	0.00660245	0.0461618	1.05244
chr1:64898096-64898749	0.780888	-0.10864	15.1182	0.000112482	0.00136839	1.58203
chr1:64954916-64955625	2.41055	0.747225	222.279	7.00413e-43	1.926e-40	2.91133
chr1:65153466-65154085	1.7233	0.0103655	76.817	2.0012e-17	1.12764e-15	2.08011
chr1:65948704-65949321	0.638512	0.439629	15.681	8.4149e-05	0.00105562	1.41222
chr1:66190425-66191033	1.61843	0.450908	90.0359	5.7216e-20	3.88475e-18	2.27926
chr1:66636377-66636867	1.9879	-1.20983	36.3493	2.91204e-09	7.18164e-08	1.6425
chr1:67668487-67669104	0.988488	0.445716	36.3797	2.86958e-09	7.08964e-08	1.60102
chr1:70330954-70331536	1.63819	-1.60335	19.0694	1.48925e-05	0.000217364	1.87698
chr1:7109513-7109910	0.646024	0.572819	17.6653	3.04301e-05	0.000415888	1.02554
chr1:7168407-7169002	2.48167	-0.615916	87.3839	1.83447e-19	1.19536e-17	2.58273
chr1:7267390-7268069	0.565878	1.41997	23.5729	1.54382e-06	2.62211e-05	2.24993
chr1:74471791-74472196	1.19761	-1.46978	11.5839	0.000710443	0.00710133	1.64494
chr1:75780266-75780768	1.39473	-0.893933	25.5346	5.80684e-07	1.05258e-05	1.58425
chr1:75815403-75815896	1.94288	-1.08213	38.434	1.07227e-09	2.83513e-08	1.70014
chr1:7648659-7649376	0.778352	1.11395	36.8503	2.28616e-09	5.7254e-08	1.40537
chr1:77039751-77040339	0.471216	0.267625	7.70786	0.00567295	0.0408363	1.64152
chr1:8004725-8005409	0.900581	1.35694	57.1779	1.53583e-13	6.26591e-12	1.77281
chr1:80926541-80926981	0.995263	-0.725664	15.0489	0.000116576	0.00141403	1.34795
chr1:8189941-8190356	0.892287	-0.422783	15.4753	9.35541e-05	0.00115881	1.03354
chr1:8258934-8259728	1.86636	0.943981	165.065	1.76468e-33	3.01399e-31	2.4598
chr1:82629389-82629861	1.64723	-0.99493	30.8266	4.27282e-08	9.03105e-07	1.75205
chr1:8343174-8343921	0.655296	1.90257	41.3675	2.61158e-10	7.43408e-09	1.92712
chr1:8348464-8349133	0.839808	1.20482	45.2827	4.0505e-11	1.26139e-09	1.45219
chr1:8396778-8397394	1.10908	0.678591	52.8753	1.24338e-12	4.63912e-11	2.07184
chr1:84365637-84366230	0.613161	0.2075	11.7927	0.000636416	0.00643964	1.29852
chr1:8947245-8947750	0.659895	0.620899	19.2896	1.33183e-05	0.000195893	1.21776
chr1:9002138-9002547	1.1495	0.183085	40.5214	3.91444e-10	1.09948e-08	1.41643
chr1:90274255-90274812	0.945131	-0.130689	21.9608	3.45994e-06	5.58669e-05	1.65712
chr1:9037968-9039380	1.98548	3.3286	621.334	3.5382e-94	6.48624e-91	2.73936
chr1:91016060-91016519	1.93617	-0.773686	50.6399	3.23794e-12	1.13781e-10	2.29732
chr1:91608877-91610073	0.54257	1.3148	20.4527	7.39405e-06	0.000113714	1.50944
chr1:92391047-92391571	1.71396	-0.400235	55.4974	3.35048e-13	1.31429e-11	2.45323
chr1:92804705-92805216	0.910713	-0.16585	19.7924	1.03238e-05	0.000154873	1.92215
chr1:92894247-92894668	1.35829	-1.6081	13.6969	0.000234958	0.00266319	2.20115
chr1:9436087-9436678	1.94185	0.770218	161.16	8.21733e-33	1.33704e-30	2.54088
chr1:95207271-95207680	1.0202	-0.0307995	27.3441	2.36931e-07	4.51185e-06	1.27369
chr1:95332646-95333272	1.75542	0.299382	94.3064	8.85511e-21	6.40784e-19	2.08374
chr1:95370105-95371001	1.52513	0.758027	102.458	2.60233e-22	2.12341e-20	2.09987
chr1:9700223-9700700	0.834241	0.259294	23.1574	1.89918e-06	3.18436e-05	1.51008
chr1:99580377-99580939	0.498487	0.795584	12.292	0.000489516	0.0051318	2.17343
chr10:100488703-100489413	1.04043	1.35246	75.9666	2.92973e-17	1.6308e-15	1.75142
chr10:100671002-100671540	0.521979	0.00770001	7.69041	0.00572734	0.0411469	1.09517
chr10:100696929-100697507	1.12509	0.490197	49.0089	6.968e-12	2.3802e-10	1.73736
chr10:101415781-101416292	0.770604	-0.833704	8.50055	0.00368547	0.0288727	1.89885
chr10:103548740-103549188	0.65384	0.735329	20.3013	7.98134e-06	0.0001222	1.26367
chr10:103651606-103652149	0.579429	0.593306	14.3833	0.000164512	0.00192828	1.18274
chr10:104299966-104300490	0.751167	1.30103	37.6361	1.56739e-09	4.01678e-08	2.10357
chr10:104808857-104810123	0.562007	3.13703	51.681	1.98774e-12	7.18252e-11	3.71675
chr10:105126828-105127295	0.876027	-0.232537	17.2829	3.70665e-05	0.000501109	1.3409
chr10:106423840-106424565	0.514811	0.0386775	7.55266	0.00617579	0.0437911	3.23052
chr10:107160737-107161384	1.47731	0.685329	92.2704	2.152e-20	1.51345e-18	2.6604
chr10:107972054-107972458	0.887335	-0.999769	10.0358	0.00161477	0.0144866	1.55453
chr10:108535456-108535908	1.39062	-1.45426	16.1791	6.51281e-05	0.000836866	1.3992
chr10:1101799-1102663	1.05246	1.68966	91.7956	2.64821e-20	1.84823e-18	2.09562
chr10:110399150-110399835	0.487246	1.02547	13.5855	0.000248988	0.00280832	1.77767
chr10:110429214-110429764	0.891302	0.403999	28.5568	1.30256e-07	2.56024e-06	1.23903
chr10:110784110-110784713	1.80776	0.473707	108.233	2.28465e-23	2.00074e-21	2.06131
chr10:110837349-110837752	0.861671	-0.253938	15.8703	7.6334e-05	0.000967605	1.02426
chr10:110862187-110862711	0.81527	0.33445	24.2359	1.1082e-06	1.91897e-05	2.23122
chr10:11097857-11098459	0.662991	0.971531	24.6163	9.16843e-07	1.61067e-05	1.23578
chr10:111161262-111161743	0.892343	-0.140238	20.1083	8.7992e-06	0.000133238	0.923826
chr10:112227503-112228015	0.506567	0.534865	10.461	0.0012875	0.0119204	1.12092
chr10:112332294-112333026	1.23782	0.798116	70.9687	2.78295e-16	1.45763e-14	1.77724
chr10:112631422-112632007	2.19801	0.0722552	119.373	1.98158e-25	1.99595e-23	2.59738
chr10:112804161-112804834	0.674777	0.254376	15.3214	0.000101281	0.00124299	1.21307
chr10:112906763-112907475	1.32579	1.27304	112.255	3.97742e-24	3.6336e-22	1.90683
chr10:113843980-113844415	1.05057	-0.246645	25.2418	6.71615e-07	1.20627e-05	1.60048
chr10:114274854-114275249	0.880488	-0.29489	17.1597	3.93995e-05	0.000528234	1.26715
chr10:114477246-114477767	1.02732	0.310184	34.2664	7.98672e-09	1.85332e-07	1.58119
chr10:114607203-114607862	0.872425	0.202745	24.1997	1.12837e-06	1.95144e-05	1.48802
chr10:116093275-116093746	1.51231	-0.0457327	59.0996	6.31327e-14	2.6708e-12	2.06632
chr10:116178087-116178687	0.690525	0.0943469	14.0481	0.000195753	0.00225411	1.46375
chr10:116553268-116553893	1.75337	0.0783511	78.8538	8.09511e-18	4.73615e-16	2.15232
chr10:11755429-11756088	0.729416	0.449993	19.2719	1.34605e-05	0.000197723	1.23557
chr10:117804417-117805348	1.58027	1.36083	163.211	3.65931e-33	6.09841e-31	2.55305
chr10:118571058-118571519	1.00402	0.0967068	29.548	7.99943e-08	1.62173e-06	1.18058
chr10:118621267-118621734	0.608105	-0.182483	9.01587	0.00278998	0.0231081	1.29474
chr10:118870423-118871193	0.814977	0.415117	23.9423	1.28302e-06	2.19953e-05	1.22019
chr10:118956765-118957241	0.559765	0.758101	15.0097	0.000118964	0.00144046	1.07127
chr10:11898116-11898940	0.536044	1.67175	24.56	9.42882e-07	1.65037e-05	1.39113
chr10:119658245-119658723	0.45669	0.646447	9.28165	0.00241924	0.0204125	1.24689
chr10:119849333-119849927	0.715605	-0.0964819	13.1924	0.000305593	0.00339523	1.75959
chr10:120517956-120518430	1.29807	-0.469137	32.4683	1.91572e-08	4.2312e-07	1.43589
chr10:122120170-122121756	2.13853	2.72451	558.686	2.27688e-87	3.13048e-84	2.92215
chr10:122316162-122316713	1.40954	-0.170362	46.0846	2.77022e-11	8.82682e-10	1.69287
chr10:12246578-12247802	2.23007	0.479075	163.706	3.01201e-33	5.08125e-31	3.24056
chr10:122624502-122624912	0.560436	0.207734	10.0957	0.0015657	0.0141111	1.07893
chr10:123774672-123775224	0.932579	0.636336	35.1757	5.13834e-09	1.22864e-07	1.38588
chr10:123940095-123940592	0.560348	1.05671	18.4913	1.99768e-05	0.000283267	0.953754
chr10:124560432-124560898	0.937055	0.283983	28.6453	1.24697e-07	2.46777e-06	1.37882
chr10:124689228-124689671	0.602942	0.627447	16.2433	6.30162e-05	0.000810865	1.34122
chr10:125940388-125940806	0.786993	-0.257186	14.0673	0.000193814	0.00223707	0.841201
chr10:127329005-127329504	1.45044	-0.173446	46.222	2.59587e-11	8.3195e-10	1.81691
chr10:1274046-1274748	0.766668	1.26862	39.6444	5.95975e-10	1.63881e-08	1.66432
chr10:129550040-129550605	2.82135	0.58319	262.632	4.08953e-49	1.51965e-46	3.33089
chr10:129816323-129817158	1.05109	1.88914	102.391	2.67911e-22	2.16677e-20	1.94584
chr10:130884241-130884867	0.728354	0.826219	26.2304	4.11151e-07	7.62361e-06	1.36458
chr10:131024127-131025359	0.939354	2.29543	101.953	3.23432e-22	2.5779e-20	1.94374
chr10:131108833-131109530	0.360296	1.27918	9.03702	0.00275837	0.0228738	1.17019
chr10:131475672-131476494	0.60393	2.67074	48.3913	9.34132e-12	3.14019e-10	2.79422
chr10:131949675-131950085	1.56169	-1.47812	20.2354	8.25143e-06	0.000125705	3.44984
chr10:132482048-132482619	1.13638	0.514461	48.631	8.40151e-12	2.83466e-10	2.11437
chr10:132685331-132685953	0.665318	0.883898	22.7341	2.34749e-06	3.89333e-05	1.33804
chr10:132765395-132766197	1.22846	1.56539	117.824	3.79497e-25	3.72693e-23	1.65983
chr10:132983708-132984130	0.521674	0.460816	10.5034	0.0012588	0.0116744	0.794771
chr10:14713075-14713599	0.818157	0.479918	25.8935	4.85909e-07	8.89583e-06	1.23314
chr10:14993411-14993875	0.751682	0.120895	16.9268	4.43853e-05	0.000588196	1.6292
chr10:15710404-15710934	2.10224	-0.229899	91.1224	3.55502e-20	2.45002e-18	2.04394
chr10:15878107-15878634	0.451635	0.504231	8.11913	0.00453324	0.034124	1.05672
chr10:16897000-16897479	1.41608	-0.560007	34.6137	6.74774e-09	1.58997e-07	2.0432
chr10:18066815-18067466	0.744745	0.154147	17.5394	3.24505e-05	0.000441307	1.84703
chr10:19231350-19231832	0.800724	-0.973257	8.35703	0.00398364	0.0307789	1.20002
chr10:19561695-19562145	1.22378	-1.05182	17.5563	3.21714e-05	0.000437945	1.45174
chr10:20531043-20531864	0.503826	0.126661	7.87047	0.00519086	0.0380432	1.32266
chr10:20598610-20599086	1.11534	-0.721343	19.3075	1.31979e-05	0.000194384	1.53208
chr10:21183876-21184652	0.905684	0.368333	28.6552	1.25855e-07	2.48618e-06	1.79516
chr10:2119326-2119735	0.845037	-0.222773	16.1496	6.61261e-05	0.000848896	1.20391
chr10:22435514-22436169	0.597064	0.300556	12.141	0.000530719	0.00551122	1.01664
chr10:2256331-2256780	0.890854	-0.160195	19.3788	1.27298e-05	0.000187993	1.3219
chr10:24306378-24307081	1.62015	0.457455	87.1527	2.53768e-19	1.64578e-17	1.66415
chr10:25062230-25062866	0.809867	1.08487	36.1299	3.38357e-09	8.27035e-08	1.99574
chr10:264390-265409	3.08989	0.622916	285.983	1.37945e-52	6.21836e-50	3.54845
chr10:27242965-27243622	0.750342	0.703986	24.5972	9.27966e-07	1.62737e-05	1.76866
chr10:28399922-28400607	2.48943	0.541442	197.862	7.02501e-39	1.53312e-36	2.60604
chr10:29241145-29241638	0.95309	-0.0195518	23.9637	1.2694e-06	2.18025e-05	1.24537
chr10:29526661-29527064	0.809026	-1.0626	7.64562	0.00587025	0.0420037	0.970435
chr10:29946719-29947638	1.11773	1.25293	78.8624	8.01851e-18	4.70134e-16	1.57784
chr10:31154958-31155648	0.892701	-0.844201	11.7995	0.00063417	0.00642062	1.1772
chr10:31232823-31233557	1.22248	1.37391	100.707	5.52996e-22	4.31997e-20	1.73775
chr10:3150491-3151024	0.759761	0.513712	23.1722	1.88514e-06	3.16469e-05	1.02752
chr10:31631161-31631733	0.634577	0.617767	16.6519	5.11148e-05	0.000669312	1.04892
chr10:32953071-32953606	1.23732	-0.417649	30.3394	5.42486e-08	1.12583e-06	1.73793
chr10:34665605-34665999	2.82988	-1.90256	38.1975	1.19433e-09	3.13077e-08	1.94283
chr10:3500404-3500856	0.708233	-0.668608	8.23737	0.00425102	0.0324707	0.936406
chr10:35495467-35495870	0.801068	-0.556277	11.5671	0.00071676	0.00715148	1.50144
chr10:36019005-36019474	0.831916	0.24754	23.0769	1.97723e-06	3.30516e-05	1.26381
chr10:36408223-36408888	2.11915	0.0477603	114.337	1.64843e-24	1.54705e-22	2.25325
chr10:37720962-37721356	0.512535	0.452586	10.0999	0.00156052	0.0140738	0.719081
chr10:3810010-3810492	1.50515	0.336859	74.077	6.8471e-17	3.71364e-15	2.07617
chr10:3852122-3852751	0.582722	0.176061	10.7219	0.00112103	0.0105786	2.25576
chr10:3887888-3888430	1.30566	0.236431	51.9327	1.7668e-12	6.45198e-11	2.06103
chr10:3962881-3963514	1.23641	-0.528931	26.1354	4.30971e-07	7.95359e-06	1.36825
chr10:43843130-43843849	0.746956	0.55182	22.3658	2.8368e-06	4.64047e-05	1.37468
chr10:44963587-44964686	1.59171	1.78771	215.155	9.51463e-42	2.5157e-39	2.27147
chr10:45160160-45160839	1.42522	0.672276	85.0837	5.19116e-19	3.31969e-17	3.24957
chr10:45473938-45474521	1.28367	0.593798	66.4872	2.1294e-15	1.02547e-13	1.46155
chr10:4677808-4678702	1.00841	0.102937	29.1248	9.84914e-08	1.97112e-06	1.33708
chr10:47183312-47184203	0.845736	1.51135	56.0441	2.5989e-13	1.03422e-11	1.44967
chr10:47373554-47374031	1.38893	0.148608	55.0124	4.19825e-13	1.62153e-11	1.6406
chr10:48956919-48957546	0.426188	1.22872	12.0977	0.000542097	0.00561665	0.909661
chr10:49362803-49363332	0.532835	0.631091	12.5692	0.000423305	0.0045292	1.50667
chr10:49738208-49738682	0.421193	1.23284	11.9056	0.0005997	0.00612596	1.1349
chr10:50805953-50806423	0.867351	-1.06137	8.99563	0.00282057	0.0233193	1.18364
chr10:52318921-52319452	0.885491	-0.885378	10.9283	0.00100523	0.00963127	2.99587
chr10:52883924-52884499	0.668067	-0.365068	9.1157	0.00264395	0.0220648	1.44989
chr10:53596169-53596618	1.84577	-1.45988	26.2646	4.04238e-07	7.51064e-06	1.74045
chr10:5513207-5513633	0.723475	0.089051	14.6803	0.000143583	0.0017075	1.22361
chr10:57778818-57779401	1.08375	0.266386	37.7163	1.50575e-09	3.86965e-08	1.99121
chr10:58621742-58622567	1.80393	-0.233126	63.3085	4.39034e-14	1.90119e-12	2.62974
chr10:58856385-58857161	0.433023	0.63176	8.17009	0.00440932	0.0334015	2.39388
chr10:60123238-60123647	1.00459	-0.542133	18.2057	2.31023e-05	0.000322962	1.79246
chr10:61410278-61411065	2.21372	1.85288	384.304	6.31578e-66	4.69382e-63	2.96929
chr10:6255521-6255953	1.13375	0.158204	37.6261	1.57262e-09	4.02643e-08	1.66975
chr10:62738935-62739422	0.573074	-0.065336	8.84357	0.00306192	0.0249472	1.67216
chr10:62763073-62763616	1.06494	0.310725	37.2752	1.86249e-09	4.7246e-08	1.53519
chr10:6287235-6287666	1.06122	-1.33786	10.3404	0.00137281	0.0126126	1.17645
chr10:63481731-63482238	1.67997	-1.45383	20.7815	6.26645e-06	9.76842e-05	1.65495
chr10:63760465-63761113	1.19755	0.110553	40.9003	3.26524e-10	9.21843e-09	1.523
chr10:6514139-6514543	0.954416	-0.622129	15.8983	7.52441e-05	0.000954805	1.33908
chr10:70253984-70254758	1.45842	1.68563	172.458	9.81068e-35	1.74048e-32	2.04327
chr10:71349274-71349934	0.466215	1.39647	16.0203	7.06678e-05	0.000900474	1.41772
chr10:71473920-71474378	0.466157	0.519562	8.75151	0.00321765	0.0259469	1.28879
chr10:71766534-71767288	0.554047	1.8658	29.7026	7.41444e-08	1.5136e-06	2.26113
chr10:71990670-71991309	1.43851	-0.109274	50.0012	4.37003e-12	1.51918e-10	1.56509
chr10:72119259-72119944	1.19812	0.101072	41.764	2.16089e-10	6.22854e-09	1.65269
chr10:72243700-72244129	0.793867	0.356608	23.0596	1.99436e-06	3.33176e-05	1.0936
chr10:72248681-72249276	1.13043	0.659027	55.1853	3.87372e-13	1.50664e-11	1.95285
chr10:72254919-72255533	0.583361	0.780478	16.2844	6.20425e-05	0.000799834	1.32501
chr10:72334650-72335670	0.313925	2.19574	10.9056	0.00101679	0.00972631	1.37443
chr10:73117897-73118678	0.620739	-0.504334	7.30378	0.00707943	0.0488722	1.5423
chr10:74056025-74056912	2.17771	0.94043	217.044	4.75281e-42	1.2813e-39	3.108
chr10:77336774-77337426	1.02562	0.463745	39.5556	6.21889e-10	1.70496e-08	1.58218
chr10:77737454-77738055	1.02764	0.203382	32.163	2.24439e-08	4.91763e-07	2.11474
chr10:78578698-78579375	0.960047	1.12137	54.8917	4.56839e-13	1.7594e-11	1.68492
chr10:79223634-79224173	0.384165	0.923444	8.29199	0.00412678	0.0317333	1.41029
chr10:79328498-79330052	0.344666	2.96404	18.5469	1.94193e-05	0.000276536	1.8116
chr10:80265909-80266539	0.842194	0.934345	37.9579	1.34038e-09	3.46734e-08	1.62482
chr10:80665850-80666448	0.528278	0.501645	11.116	0.000909615	0.00880675	1.15694
chr10:82266497-82266888	1.04677	-0.113529	27.4851	2.20985e-07	4.22575e-06	1.35609
chr10:83764632-83765128	0.90372	-0.848288	11.4048	0.000780863	0.00771548	1.62593
chr10:84632696-84633394	1.23788	-0.107654	36.6049	2.5738e-09	6.39913e-08	2.08815
chr10:84684403-84684933	0.688568	0.485209	18.6478	1.84482e-05	0.000263781	1.32479
chr10:85139060-85139518	1.06382	-0.276319	24.6153	9.17268e-07	1.61067e-05	1.29381
chr10:86160320-86160846	0.512533	0.875822	13.8113	0.000221389	0.00252186	1.41904
chr10:86664725-86665346	0.853838	1.13621	45.5876	3.50551e-11	1.10417e-09	1.36281
chr10:87162855-87163256	3.47829	-1.72924	57.2664	1.47414e-13	6.02317e-12	3.17491
chr10:88243912-88244587	1.18382	1.1233	84.741	5.88704e-19	3.72142e-17	1.96865
chr10:88457699-88458215	0.801729	-0.0739149	16.0712	6.88441e-05	0.000879682	1.20332
chr10:89207099-89207696	0.547218	1.16847	19.0863	1.4765e-05	0.000215732	1.16437
chr10:90179462-90180129	1.91335	1.2881	215.741	7.67051e-42	2.0478e-39	2.51746
chr10:90784626-90785230	2.47715	0.357517	179.892	5.52302e-36	1.0848e-33	2.76183
chr10:90960369-90960897	1.47192	0.422322	75.7122	3.28398e-17	1.81696e-15	1.74774
chr10:91163485-91164382	0.565245	0.780753	15.4463	9.52526e-05	0.00117666	1.65831
chr10:91642865-91643487	0.734399	-0.354068	11.2254	0.000858486	0.00836225	1.55353
chr10:92123906-92124306	0.828714	-0.629124	11.8351	0.000622386	0.00631526	1.31425
chr10:9227956-9228369	1.01341	-1.05449	11.888	0.0006053	0.00617608	1.02047
chr10:92731212-92731620	0.849473	-0.644681	11.9345	0.000590662	0.00605368	0.710284
chr10:94062622-94063136	1.70431	-0.268522	59.1832	6.07409e-14	2.58954e-12	2.00887
chr10:94673528-94673979	0.522727	-0.0681426	7.26958	0.00721379	0.0495488	1.52868
chr10:95273336-95273956	1.33425	0.804547	80.2667	4.28714e-18	2.5796e-16	1.9389
chr10:9605109-9605693	1.38853	-0.747313	29.5204	8.1086e-08	1.63957e-06	1.49208
chr10:96092655-96093488	0.759962	0.86447	29.4006	8.60001e-08	1.73502e-06	1.54307
chr10:97686792-97687916	0.299453	2.10301	9.93556	0.00170356	0.0151895	1.34079
chr10:97823546-97824281	0.662717	1.09853	26.3965	3.78652e-07	7.06389e-06	1.2384
chr10:99454350-99454913	1.29348	-0.192989	38.1662	1.21252e-09	3.16636e-08	1.459
chr10:9986961-9987569	0.988981	-0.160529	24.1142	1.17753e-06	2.03136e-05	1.24379
chr10:99994341-99994745	0.853472	-0.387096	14.9759	0.000121057	0.00146243	1.44998
chr11:102300908-102301512	1.4466	1.32545	133.402	5.87947e-28	7.2826e-26	2.28829
chr11:102306134-102306764	0.856248	0.267854	24.5551	9.45194e-07	1.65337e-05	1.78437
chr11:102927082-102927646	0.873768	-0.279253	16.9712	4.35235e-05	0.000578169	1.40594
chr11:107128524-107129116	0.695229	-0.206967	11.7097	0.000664874	0.00668472	1.36852
chr11:109083489-109084265	1.20411	0.78385	67.7609	1.1923e-15	5.85462e-14	2.15681
chr11:110185127-110185668	0.900198	0.835429	40.4306	4.08855e-10	1.14488e-08	1.90327
chr11:110196169-110196654	0.779261	0.310996	20.9177	5.84795e-06	9.16278e-05	1.56592
chr11:111441214-111441969	1.34099	0.914192	88.8986	9.42436e-20	6.22959e-18	2.30407
chr11:111908825-111909581	0.70341	-0.21185	11.6507	0.000685857	0.00687056	0.560279
chr11:112366675-112367211	1.13756	0.325281	42.2495	1.71392e-10	4.98197e-09	1.62835
chr11:112757190-112757885	1.75213	1.04878	155.043	9.2971e-32	1.44436e-29	2.35129
chr11:113288275-113288756	1.04126	0.394063	38.8146	8.8766e-10	2.3652e-08	1.26537
chr11:113363300-113363798	1.08879	0.0278562	33.3976	1.2183e-08	2.75047e-07	1.46031
chr11:114072143-114072616	0.604137	0.352377	13.1504	0.00031237	0.00346073	0.967595
chr11:114154125-114154972	0.574576	1.27511	22.4235	2.74883e-06	4.50461e-05	2.21243
chr11:114159871-114160492	1.70541	0.803202	127.487	7.92337e-27	8.96613e-25	2.62522
chr11:114162486-114163140	1.39829	0.919285	98.9453	1.18331e-21	8.98858e-20	2.25286
chr11:114163918-114164320	0.891612	-0.290671	17.6882	3.00756e-05	0.000411657	1.43295
chr11:114171052-114171913	0.969652	0.988546	51.9123	1.78376e-12	6.49666e-11	1.80533
chr11:114179003-114180138	2.39387	2.35068	552.429	3.78173e-85	4.72681e-82	3.41825
chr11:114315691-114316260	1.0039	0.168882	30.9176	4.08673e-08	8.66437e-07	1.38188
chr11:115830502-115831460	0.767838	0.408647	22.2124	3.04925e-06	4.96438e-05	0.729644
chr11:115985820-115986428	1.20298	0.328841	48.6291	8.33227e-12	2.81821e-10	2.23354
chr11:116373459-116373897	0.727275	0.236283	17.0362	4.19695e-05	0.000559146	1.25853
chr11:116808728-116809170	0.672107	-0.00563375	12.3947	0.000463856	0.00489264	0.741649
chr11:116813728-116814345	0.911479	1.11733	48.486	8.9951e-12	3.03122e-10	1.61346
chr11:117814637-117815083	0.444645	0.718514	9.50282	0.00214752	0.018506	1.18993
chr11:117944544-117945662	1.12217	1.58579	97.4881	2.2233e-21	1.66584e-19	1.93333
chr11:119047977-119048944	0.543636	2.11464	31.6127	2.90891e-08	6.27858e-07	1.39798
chr11:120124891-120125698	0.562546	1.08682	18.9442	1.58693e-05	0.000230033	1.50987
chr11:12070047-12070981	2.41926	2.55046	644.934	1.18937e-96	2.5158e-93	3.31464
chr11:121041013-121041641	2.78111	-0.368341	127.073	8.00351e-27	9.01969e-25	2.65865
chr11:12109155-12109799	0.420667	0.745983	8.30592	0.00409569	0.0315295	1.09332
chr11:121704221-121704623	0.727255	-0.055465	14.0111	0.000199554	0.00229499	0.748798
chr11:12497410-12497942	2.00626	-0.214839	81.5282	2.44581e-18	1.49788e-16	2.42997
chr11:125102533-125103190	0.885518	0.403788	28.8706	1.11607e-07	2.21907e-06	1.57583
chr11:125300817-125301229	0.468062	0.216016	7.26191	0.00724428	0.0496815	1.3818
chr11:125338193-125338972	1.04673	1.22081	68.4455	9.0772e-16	4.54654e-14	1.53286
chr11:12544982-12545504	0.641004	0.681548	18.4986	1.99031e-05	0.000282693	1.28715
chr11:126408008-126408416	0.446729	0.646103	9.07351	0.00270469	0.0224829	1.08539
chr11:128207724-128208374	0.494887	0.565447	10.5439	0.00123213	0.0114502	2.11541
chr11:12853588-12854302	1.03269	0.470495	39.6979	5.80854e-10	1.60043e-08	1.55994
chr11:128574460-128574940	1.02936	-0.960914	13.1336	0.000315127	0.00348567	1.11107
chr11:128901505-128901911	0.519449	0.70458	12.7793	0.000379226	0.00411197	0.950886
chr11:130217337-130218028	1.56335	1.33265	159.29	1.72176e-32	2.76871e-30	2.23925
chr11:130429761-130430631	1.84141	1.67657	265.059	1.76307e-49	6.82828e-47	2.30433
chr11:131047690-131048201	0.816114	0.292562	22.8525	2.2123e-06	3.67576e-05	1.20657
chr11:132064865-132065463	0.522902	0.683855	12.7102	0.000393173	0.0042498	2.09121
chr11:133269085-133269755	1.43951	0.659106	84.6487	6.1324e-19	3.86763e-17	2.51511
chr11:133939511-133940798	0.588428	1.77487	29.1738	1.13218e-07	2.24716e-06	2.2061
chr11:134024598-134025724	0.446514	1.16271	12.1649	0.00052341	0.0054456	0.889108
chr11:134527473-134527889	0.56422	0.338276	11.0324	0.000950755	0.0091511	1.1152
chr11:15106475-15107129	0.61744	0.54907	15.3722	9.86595e-05	0.00121439	1.24164
chr11:17012679-17013386	1.15522	1.3747	93.8632	1.07407e-20	7.7114e-19	2.2604
chr11:17405523-17406124	0.486176	0.341382	8.37351	0.00394819	0.03057	1.20061
chr11:17467932-17468568	1.55103	1.04188	128.541	4.35755e-27	5.05586e-25	2.11262
chr11:19628013-19628705	0.981009	0.693509	43.043	1.17412e-10	3.45674e-09	1.69666
chr11:23822231-23822799	1.53806	-0.858229	31.7465	2.72483e-08	5.91843e-07	1.93683
chr11:2463115-2463559	0.957051	0.242082	29.3226	8.93636e-08	1.7976e-06	1.58584
chr11:2700002-2700516	0.409898	0.857634	8.9017	0.00296708	0.0243548	0.953985
chr11:27532890-27533313	1.17562	-1.06167	15.6891	8.37987e-05	0.00105171	0.874001
chr11:27972524-27973005	1.03597	-0.783122	14.9753	0.000121098	0.00146243	1.62277
chr11:29773609-29774311	2.53398	0.912808	262.35	5.37027e-49	1.96895e-46	3.16185
chr11:3124110-3124723	0.556185	1.34173	22.0555	3.29924e-06	5.34291e-05	1.40274
chr11:3199034-3199570	1.62087	0.495535	96.4454	3.49437e-21	2.58301e-19	2.62275
chr11:32069973-32070370	0.930179	-0.344213	18.5424	1.94647e-05	0.000276753	1.3759
chr11:32113122-32113766	1.3007	0.375034	57.5286	1.30552e-13	5.35009e-12	2.25774
chr11:33932085-33932615	0.449263	0.74889	9.78802	0.00184334	0.0162775	2.10625
chr11:34219979-34220431	0.750097	0.0751528	16.8088	4.71517e-05	0.000620966	1.27271
chr11:34316722-34317147	0.740944	-0.150758	13.09	0.000322378	0.00355871	1.0473
chr11:34318400-34318982	0.776122	0.48033	23.1991	1.85989e-06	3.12803e-05	1.55539
chr11:35907855-35908650	2.18332	0.724168	193.873	2.66225e-38	5.63825e-36	2.44512
chr11:41546993-41547954	1.42084	-1.20473	20.1431	8.64556e-06	0.000131128	1.51823
chr11:43976692-43977281	0.634164	-0.296457	8.95954	0.00287597	0.023728	1.17155
chr11:44083479-44084372	0.538795	1.0822	17.4935	3.32309e-05	0.000451473	0.866754
chr11:443743-444375	0.639825	0.401704	15.0005	0.000119527	0.001446	1.09752
chr11:44659459-44660256	0.697305	1.15972	30.3957	5.27722e-08	1.09934e-06	1.33414
chr11:44689333-44690201	0.785825	0.697701	28.1288	1.6084e-07	3.13229e-06	1.16288
chr11:45765794-45766846	0.830634	0.872254	35.6723	4.04007e-09	9.80529e-08	1.354
chr11:45876356-45876896	1.05906	0.340296	39.3734	6.78734e-10	1.84608e-08	1.59923
chr11:47305683-47306143	0.43967	1.03847	11.2861	0.000831368	0.00813847	1.14391
chr11:48127922-48128331	0.555328	0.434205	11.6615	0.000681967	0.00683907	0.948548
chr11:48993208-48993634	1.673	-1.43475	22.902	2.15814e-06	3.59229e-05	1.88785
chr11:50439229-50439775	0.93695	-0.0153545	23.9361	1.28696e-06	2.20491e-05	1.5215
chr11:5097445-5097923	1.37949	-1.31322	16.4937	5.54153e-05	0.000719797	2.10642
chr11:5646274-5646743	1.63385	-0.74229	38.1769	1.20626e-09	3.15601e-08	1.84936
chr11:61532900-61533785	0.543352	1.28392	20.4079	7.56288e-06	0.000116116	0.969981
chr11:61851073-61851913	0.608948	1.54535	30.0052	6.39098e-08	1.31345e-06	1.74332
chr11:61961233-61961798	0.799866	0.345045	23.1739	1.88354e-06	3.16393e-05	1.17962
chr11:62232627-62233098	0.519948	0.129877	8.22901	0.00427037	0.0325281	1.36636
chr11:62508151-62508877	0.749656	0.598953	23.4658	1.62776e-06	2.75447e-05	1.51958
chr11:64429397-64429857	1.01026	0.215848	32.0134	2.3918e-08	5.23228e-07	1.40727
chr11:64734854-64735550	1.10125	1.20745	75.9114	3.00322e-17	1.66833e-15	1.55997
chr11:64900139-64900918	0.280904	2.00828	8.25067	0.00422041	0.0323087	1.88777
chr11:65471373-65472452	0.578144	1.68095	28.9556	1.07035e-07	2.13433e-06	1.67015
chr11:65491920-65492530	0.552472	0.850761	14.959	0.000122242	0.00147472	1.22504
chr11:65775270-65775911	1.26991	1.13695	93.2553	1.40001e-20	9.92206e-19	2.00864
chr11:6607918-6608588	2.08496	1.89728	361.654	5.89636e-63	3.68496e-60	2.53888
chr11:6746798-6747210	1.1109	-1.45577	10.365	0.00135495	0.0124652	0.482448
chr11:68651777-68652456	0.922308	1.68793	71.5541	2.14599e-16	1.12831e-14	1.79987
chr11:68775095-68775729	1.02688	0.109981	31.7902	2.66727e-08	5.798e-07	1.25232
chr11:689489-690366	0.826745	0.898194	35.5227	4.34348e-09	1.05138e-07	1.39394
chr11:69121996-69123670	0.568198	2.41876	39.1373	7.63185e-10	2.05544e-08	1.63868
chr11:69948305-69948936	0.320723	1.49523	8.08438	0.00461977	0.0346237	1.51953
chr11:69970643-69971351	1.41791	1.36459	134.802	3.30992e-28	4.17505e-26	2.17926
chr11:70106279-70106923	0.597679	1.0474	21.1997	5.07343e-06	8.00856e-05	1.33555
chr11:70134358-70135051	0.52136	1.85512	25.8781	4.89631e-07	8.958e-06	1.84125
chr11:70362105-70362578	1.15551	-0.24052	31.1869	3.58214e-08	7.62397e-07	1.32936
chr11:70436701-70437139	1.03048	0.483843	39.2586	7.18305e-10	1.94985e-08	1.22518
chr11:71433026-71433800	0.680888	1.53706	36.3995	2.84611e-09	7.03799e-08	1.25954
chr11:72208105-72208658	0.850567	0.198563	23.1649	1.89201e-06	3.17429e-05	1.47351
chr11:72580865-72581329	0.39732	1.08136	9.60169	0.00203667	0.0177567	1.09554
chr11:72605197-72605862	0.673422	1.32213	31.9485	2.46879e-08	5.3964e-07	1.66979
chr11:73198618-73199078	0.598479	0.0587814	10.5166	0.00125001	0.0115968	1.57444
chr11:73493862-73494453	0.957294	-0.00756679	24.1404	1.16227e-06	2.00629e-05	1.38789
chr11:74278526-74279270	0.923585	0.332061	29.6801	7.49687e-08	1.5293e-06	2.10333
chr11:75343020-75343588	0.567766	0.505424	12.9191	0.000352489	0.00385244	0.814248
chr11:75441019-75441814	0.889744	2.23341	90.6136	4.442e-20	3.04603e-18	1.88573
chr11:75593004-75593600	0.660773	0.261879	14.572	0.000149185	0.00176424	0.954036
chr11:75831828-75832579	1.88561	0.272327	104.395	1.13314e-22	9.35709e-21	2.25952
chr11:76083524-76084163	1.37453	-0.827501	25.5845	5.66462e-07	1.02884e-05	1.45135
chr11:76226893-76227434	0.541415	0.2775	9.84398	0.00178901	0.0158691	0.970619
chr11:7708792-7709279	1.18143	-0.716729	21.0872	5.36914e-06	8.44625e-05	1.37644
chr11:79156009-79156587	0.465407	1.38759	15.8316	7.78929e-05	0.000985234	2.59393
chr11:79794877-79795515	1.22027	0.0273215	41.1543	2.89179e-10	8.18934e-09	1.75332
chr11:8035432-8036193	1.09714	1.45277	84.9614	5.34064e-19	3.39947e-17	1.48249
chr11:80921371-80921867	0.937382	-0.859193	12.1308	0.000532746	0.00552601	2.40955
chr11:8266738-8267657	1.43865	1.90679	190.525	9.46798e-38	1.95752e-35	2.10208
chr11:83779821-83780298	1.42721	-0.640463	32.8162	1.61692e-08	3.60308e-07	1.87832
chr11:84408826-84409420	0.67249	-0.549935	7.79326	0.00541474	0.0393588	1.01345
chr11:87960942-87961485	1.11701	-0.645303	21.3533	4.69577e-06	7.43376e-05	1.70517
chr11:91360499-91360931	1.17606	-1.97929	7.39754	0.0067241	0.0468693	0.962855
chr11:92861497-92861932	1.00521	-1.26975	10.3657	0.00135444	0.0124646	0.971014
chr11:93768169-93768673	2.12764	0.0505079	113.364	2.4875e-24	2.28767e-22	2.58328
chr11:94068273-94068927	1.2712	-0.0726368	40.0968	4.79738e-10	1.33251e-08	1.70945
chr11:94956999-94957442	1.59567	-0.558148	42.6387	1.42361e-10	4.16009e-09	1.70908
chr11:95977475-95978106	1.25482	0.160547	46.1389	2.72258e-11	8.68511e-10	2.95332
chr11:99693690-99694325	1.04711	-0.515947	20.428	7.48653e-06	0.000115072	2.35155
chr12:101522922-101523570	1.45304	0.572598	82.3788	1.67632e-18	1.03818e-16	2.04631
chr12:101615923-101616553	1.58599	-0.290127	53.0436	1.05112e-12	3.93782e-11	1.66604
chr12:102618326-102618833	0.982118	0.403669	35.1413	5.22463e-09	1.24819e-07	1.10031
chr12:103858937-103859550	0.875584	0.618027	32.4818	1.90322e-08	4.20696e-07	1.89645
chr12:104735989-104736483	0.473087	0.494767	9.14788	0.00259856	0.0217255	0.858625
chr12:105485144-105485756	0.790276	0.218234	19.6912	1.08662e-05	0.000162214	1.28081
chr12:107023123-107023882	1.52605	-0.51936	39.4407	6.5716e-10	1.7945e-08	1.54398
chr12:108617085-108617878	0.315481	2.30689	11.9088	0.000598698	0.00612157	2.46347
chr12:108691463-108691869	0.49318	0.348372	8.67827	0.00334755	0.0268135	0.98529
chr12:109207282-109207732	1.19125	0.479152	51.7655	1.91068e-12	6.92225e-11	1.41277
chr12:110065559-110066192	0.718431	0.283535	17.7229	2.95486e-05	0.000405251	1.29088
chr12:110543523-110544060	1.25259	-0.0340133	39.9203	5.22099e-10	1.44288e-08	1.91183
chr12:110917468-110917994	1.04315	0.408125	39.1604	7.51815e-10	2.03478e-08	1.85696
chr12:111067105-111068172	1.79537	2.64865	395.61	9.97304e-68	7.61774e-65	3.06955
chr12:112936093-112936631	0.890385	0.20948	25.7579	5.19724e-07	9.49593e-06	1.22849
chr12:113413590-113414002	0.982801	-0.175893	23.2689	1.79608e-06	3.02441e-05	1.8117
chr12:113727293-113728112	0.406363	0.983299	9.33232	0.00235329	0.0199663	1.67646
chr12:113962132-113962786	1.10619	1.29753	81.7605	2.20588e-18	1.35396e-16	2.4269
chr12:114655891-114656610	2.06286	0.747027	169.759	2.87015e-34	5.02696e-32	2.57126
chr12:115657087-115657579	0.730874	0.0510464	15.2137	0.000107066	0.00130849	1.32699
chr12:115817322-115817918	1.07999	0.495748	44.6087	5.57678e-11	1.69823e-09	1.93152
chr12:115840080-115840640	0.703601	0.454907	18.977	1.56078e-05	0.000226602	2.0068
chr12:116426165-116426821	1.05231	1.02527	62.1846	1.52481e-14	6.78468e-13	2.22017
chr12:116856015-116856588	0.632823	0.710076	18.293	2.20975e-05	0.000310653	1.40217
chr12:117130132-117130584	0.437887	0.65681	8.5278	0.00363148	0.0285147	1.2709
chr12:117518786-117519387	1.24382	0.766122	70.5938	3.35828e-16	1.74567e-14	1.87102
chr12:117533743-117534181	0.776477	0.194279	19.132	1.44268e-05	0.000211465	1.14051
chr12:117699112-117699793	0.556374	-0.0818517	7.88165	0.0051629	0.0378717	1.11903
chr12:120142358-120142838	0.87467	0.188014	23.6596	1.47752e-06	2.51261e-05	1.56216
chr12:120237462-120237943	0.695284	0.349882	16.8001	4.73917e-05	0.000623828	1.20553
chr12:121748417-121749268	0.707941	1.89649	48.9109	7.29672e-12	2.48939e-10	1.76189
chr12:122036224-122036814	1.25412	0.547941	62.0886	1.59352e-14	7.0675e-13	1.65983
chr12:122830816-122831295	0.528349	0.231751	9.3373	0.002347	0.0199314	1.26405
chr12:123034747-123035339	0.599161	0.646076	15.5218	9.13389e-05	0.00113597	1.65404
chr12:124509617-124510908	0.536827	2.37128	34.8805	5.9286e-09	1.40781e-07	1.34492
chr12:124807386-124808064	1.20256	0.67933	59.6551	4.90187e-14	2.11604e-12	1.34928
chr12:124816306-124816993	0.555174	1.3108	21.1567	5.18428e-06	8.17884e-05	1.29585
chr12:124836001-124836478	0.642563	0.654804	18.2571	2.25047e-05	0.00031525	1.16151
chr12:124928180-124928826	1.60355	1.57963	190.139	1.0964e-37	2.24991e-35	2.48558
chr12:125434761-125435326	0.628005	0.215821	13.1111	0.000318842	0.00352251	1.47433
chr12:126676311-126676715	1.02596	-0.810084	14.9297	0.000123985	0.00149336	0.969086
chr12:127125667-127126453	0.688446	0.969597	26.4477	3.69163e-07	6.89622e-06	1.73206
chr12:127241065-127241538	1.19158	-0.667058	22.4093	2.76253e-06	4.52437e-05	1.99385
chr12:128669251-128669656	1.11603	-0.840377	17.2165	3.82714e-05	0.000514866	0.953391
chr12:128797253-128798017	0.347017	1.827	11.2953	0.000827474	0.0081119	2.44637
chr12:129028760-129029342	0.899212	0.761606	38.6224	9.73581e-10	2.59163e-08	1.38686
chr12:129115418-129116164	0.369649	1.16293	8.91969	0.00293843	0.0241557	1.74645
chr12:129479664-129480169	1.58359	-1.65629	16.9131	4.46985e-05	0.000592061	2.69477
chr12:129570780-129571208	1.01761	-0.174491	24.6258	9.12516e-07	1.60643e-05	1.78977
chr12:130986998-130987598	0.62476	0.995689	22.3326	2.87086e-06	4.69061e-05	1.64891
chr12:131287683-131288635	1.2939	2.23095	173.429	7.72285e-35	1.37898e-32	1.89701
chr12:13135718-13136221	0.675825	0.537771	18.5665	1.92269e-05	0.000274222	1.7047
chr12:131995233-131995839	1.92087	-0.948104	43.7136	8.53308e-11	2.55046e-09	3.08331
chr12:132035745-132036584	0.357095	1.17588	8.12958	0.00450753	0.0339677	0.87355
chr12:132178718-132179274	0.492472	1.18833	15.8508	7.71043e-05	0.000976158	1.05664
chr12:132835139-132835670	0.902398	0.117634	22.7663	2.35313e-06	3.90033e-05	1.29529
chr12:132866046-132866910	0.923719	2.19477	93.357	1.34963e-20	9.58971e-19	2.24605
chr12:132982892-132983558	3.92319	1.47632	718.337	4.72705e-104	1.44427e-100	4.03235
chr12:15188016-15188431	1.19021	-1.45482	11.4689	0.000754889	0.00749384	1.72523
chr12:15274571-15275044	1.15908	-0.892823	17.3614	3.55388e-05	0.000481166	1.84513
chr12:16238758-16239212	1.37604	-1.14479	20.2996	7.9882e-06	0.000122237	2.10964
chr12:1659786-1660557	0.955116	0.77603	42.9642	1.21903e-10	3.57747e-09	1.57755
chr12:17507253-17508016	1.80446	0.558033	124.319	2.51175e-26	2.72996e-24	2.40041
chr12:17633995-17634400	1.15625	-1.30264	12.2114	0.000510664	0.0053271	0.770781
chr12:1809718-1810614	0.603113	1.32298	25.8109	5.06237e-07	9.25566e-06	1.46795
chr12:19744775-19745210	1.03813	-1.37052	9.74421	0.00188705	0.0166102	1.38125
chr12:2142007-2142551	1.01386	0.592631	42.3597	1.62617e-10	4.74193e-09	1.3954
chr12:22149115-22149729	1.89852	-0.0267033	84.863	5.72234e-19	3.62564e-17	2.29832
chr12:2347894-2348699	1.1864	2.32016	162.084	5.70577e-33	9.39505e-31	2.59903
chr12:29617055-29617654	0.857585	-0.234199	16.5253	5.4526e-05	0.000709586	1.4716
chr12:31731769-31732240	1.11139	-0.55092	21.6205	4.10525e-06	6.55552e-05	1.62977
chr12:31780049-31780496	1.19917	-0.864387	18.6956	1.8006e-05	0.000257745	1.46191
chr12:32454038-32454434	1.58483	-0.945467	30.7044	4.53645e-08	9.55156e-07	1.84725
chr12:32741518-32741992	1.46839	-0.387104	42.8264	1.30176e-10	3.81213e-09	1.38694
chr12:32877553-32878212	0.611009	0.698017	17.1275	4.00536e-05	0.000535698	0.981371
chr12:32917111-32917527	1.05448	-1.72547	7.57941	0.006086	0.0433031	1.25357
chr12:4011440-4012048	0.508383	0.57936	10.9202	0.00100897	0.00966037	1.36916
chr12:4145765-4146514	1.59864	1.73235	210.427	5.44563e-41	1.41268e-38	2.11216
chr12:44147234-44147788	0.941892	-0.646407	14.6221	0.000145369	0.00172448	1.23746
chr12:44346376-44346827	1.03476	-0.838606	15.1832	0.000108768	0.00132752	1.08155
chr12:4472779-4473393	1.95115	-0.423309	69.6339	5.09358e-16	2.60341e-14	2.21688
chr12:44835975-44836421	0.517569	0.143927	7.96139	0.00493978	0.0365834	1.13725
chr12:46774032-46774486	1.44091	-1.06642	22.8603	2.2036e-06	3.66353e-05	1.31956
chr12:47846486-47847024	0.885344	1.21001	49.5349	5.44073e-12	1.87012e-10	1.26769
chr12:47878079-47878962	2.47865	2.53472	676.046	7.69049e-100	1.92248e-96	3.10474
chr12:49854676-49855263	1.73724	0.367509	98.4056	1.4944e-21	1.12893e-19	1.83431
chr12:50390211-50390693	0.589428	0.213657	11.1714	0.000883365	0.00858938	1.65337
chr12:51009020-51009498	0.791724	-0.565982	11.2348	0.000854235	0.00832675	1.61929
chr12:51441535-51442020	0.810417	0.0514798	18.647	1.84564e-05	0.000263781	1.34964
chr12:52085433-52086066	0.572933	1.02185	18.5944	1.89559e-05	0.000270498	1.18679
chr12:52126264-52127067	2.25953	2.45705	547.656	3.93246e-86	5.14927e-83	3.12409
chr12:52147084-52147888	0.308418	2.15069	10.7007	0.00113354	0.0106674	2.08373
chr12:52215392-52216090	1.13185	1.60065	100.386	6.35271e-22	4.93466e-20	2.37526
chr12:52277616-52278121	0.51816	0.991214	15.2931	0.000102771	0.00125921	1.15943
chr12:52280108-52280855	0.669179	1.87884	44.0677	7.21081e-11	2.17416e-09	2.38524
chr12:52942722-52943123	0.52601	0.296832	9.81458	0.00181734	0.0160944	1.29286
chr12:53798514-53799089	1.11177	0.107503	36.1046	3.27759e-09	8.02069e-08	1.52888
chr12:55407384-55407818	1.19795	-1.45578	11.513	0.000737505	0.00733981	1.57039
chr12:5616809-5618169	3.48141	2.75643	1173.7	6.7177e-128	3.69446e-124	4.1895
chr12:56474483-56475005	0.847799	0.745243	33.6478	1.07869e-08	2.44937e-07	1.31366
chr12:5656157-5656624	0.970613	0.232573	30.4172	5.22179e-08	1.08972e-06	1.45843
chr12:63010559-63011153	1.52515	0.1637	68.2024	9.75441e-16	4.85918e-14	1.53159
chr12:6376012-6376818	1.05801	1.48996	83.7096	9.29191e-19	5.80702e-17	1.84592
chr12:65648994-65649524	1.41157	-0.453847	35.838	3.72875e-09	9.08177e-08	1.90279
chr12:66188919-66189337	0.891259	0.295347	27.035	2.76044e-07	5.22773e-06	0.992305
chr12:67939513-67940026	1.08216	-0.52796	21.1127	5.3005e-06	8.34783e-05	1.58993
chr12:68890554-68891272	1.74795	0.922586	151.672	3.57231e-31	5.33866e-29	2.08683
chr12:68980644-68981204	1.04964	0.640275	45.1023	4.42584e-11	1.36897e-09	1.67855
chr12:75988987-75989431	1.27898	-1.17517	16.9944	4.28757e-05	0.000570666	1.71323
chr12:76611439-76612030	1.46208	-0.263962	46.0671	2.79327e-11	8.88998e-10	1.79394
chr12:7896573-7897000	1.51385	-1.21284	23.9585	1.27264e-06	2.18446e-05	1.60425
chr12:79327502-79328123	1.07068	-0.663125	18.4373	2.05333e-05	0.000290594	1.1449
chr12:80189825-80190425	0.75874	-0.630739	10.0353	0.00161524	0.0144866	1.53304
chr12:85765401-85765980	1.3998	-1.19741	20.2234	8.30183e-06	0.000126403	2.14478
chr12:87542928-87543331	0.607902	-0.365463	7.79254	0.00541646	0.0393609	0.672842
chr12:89098261-89099066	0.682291	0.232833	15.0705	0.000116279	0.00141167	1.20594
chr12:91216765-91217242	2.20649	-1.75734	27.6196	2.06782e-07	3.96796e-06	2.36617
chr12:92030492-92030979	1.13962	-0.455622	24.287	1.08031e-06	1.87659e-05	1.52181
chr12:92956888-92957351	0.956822	-0.504922	16.7745	4.79857e-05	0.000630742	1.48026
chr12:93200031-93200900	1.05826	1.09793	64.7853	4.70374e-15	2.18855e-13	1.49967
chr12:93809869-93810394	2.62557	0.539085	210.679	1.7632e-39	4.00699e-37	3.14316
chr12:94073158-94073910	1.9583	1.05052	203.355	7.55049e-40	1.75663e-37	2.67542
chr12:94954255-94954719	1.45447	0.241286	65.1232	3.96825e-15	1.86528e-13	1.92812
chr12:97053942-97054623	1.16315	0.883863	68.6796	7.85338e-16	3.97702e-14	2.39519
chr12:98470870-98471473	0.67922	0.099658	14.0222	0.000198402	0.00228366	1.00498
chr12:99171996-99172480	1.61145	-0.833591	35.5173	4.35474e-09	1.05318e-07	1.52802
chr12:99917912-99918468	1.63419	0.404364	90.1875	5.35376e-20	3.65305e-18	1.99537
chr13:100560485-100561059	1.12363	0.416078	44.8817	4.89906e-11	1.50351e-09	1.32952
chr13:102731632-102732137	1.16815	-0.367496	27.5989	2.08908e-07	4.00597e-06	1.6101
chr13:108707092-108707762	1.09179	0.512408	46.2249	2.59223e-11	8.31753e-10	1.47661
chr13:108957299-108957854	1.75225	-0.394649	55.9173	2.75653e-13	1.09221e-11	2.55836
chr13:109243299-109244043	0.489225	0.320616	8.50794	0.00367075	0.0287808	1.42289
chr13:109256898-109257456	1.07662	-0.788067	16.4795	5.5822e-05	0.000724737	1.17919
chr13:109274210-109274998	2.94231	1.47117	486.448	4.86793e-79	5.1484e-76	3.62061
chr13:109509330-109509943	1.67258	-0.367845	53.1044	1.02166e-12	3.83793e-11	1.5978
chr13:109576047-109576779	1.65805	0.202023	81.8788	2.09295e-18	1.2904e-16	2.01409
chr13:110012062-110012543	0.556261	-0.0893795	7.92892	0.005028	0.0370555	1.77256
chr13:110094528-110095021	0.505841	0.250864	8.59046	0.00351038	0.02777	1.04154
chr13:110152373-110152762	0.521645	0.0956431	8.31798	0.00406895	0.0313588	1.13635
chr13:110208196-110208743	0.829384	0.345433	23.5741	1.54195e-06	2.62055e-05	1.35927
chr13:110480811-110482327	3.3593	1.70284	678.884	2.7776e-94	5.45561e-91	3.70026
chr13:110810996-110811416	0.566213	0.351829	11.3733	0.000793931	0.00783053	1.0189
chr13:112012302-112012734	0.461439	0.620865	9.52445	0.00212276	0.0183328	1.07055
chr13:112730007-112730847	1.43639	1.39643	137.257	1.21268e-28	1.56556e-26	2.16469
chr13:112806845-112807665	0.677628	1.27654	30.8229	4.29745e-08	9.07614e-07	1.08749
chr13:112846482-112847178	0.480043	0.81025	11.4412	0.000765985	0.00758756	1.06038
chr13:113410221-113411603	1.12444	2.86461	177.207	1.55597e-35	2.89095e-33	2.46355
chr13:113437405-113437887	0.421525	0.520426	7.26178	0.00724481	0.0496815	1.12204
chr13:113800692-113802589	0.935985	2.74477	121.869	6.97264e-26	7.34612e-24	1.65118
chr13:113998318-113998937	0.388332	1.74113	13.5382	0.000255192	0.00287005	1.59775
chr13:114073246-114073849	0.937827	0.235648	28.0202	1.69691e-07	3.29996e-06	2.65617
chr13:114089381-114090137	0.477717	0.252717	7.48313	0.00641566	0.0451196	1.07143
chr13:114167730-114168147	1.45088	-0.473807	38.3649	1.10191e-09	2.90512e-08	1.62366
chr13:114298820-114299317	1.23394	0.174311	44.1026	7.09206e-11	2.1407e-09	1.77384
chr13:19178153-19178746	0.983553	0.678607	41.0449	3.04701e-10	8.62003e-09	1.35251
chr13:21061163-21061869	0.56038	0.717412	14.1194	0.000191619	0.002213	1.14968
chr13:22134363-22134834	0.612109	-0.268642	8.13849	0.00448573	0.0338498	0.91374
chr13:25512064-25512468	1.16777	-1.63805	9.32119	0.00236739	0.0200488	1.60625
chr13:26168321-26168871	0.902538	0.18772	24.8669	8.11435e-07	1.4442e-05	1.51398
chr13:26179214-26179875	1.21187	0.809216	69.078	6.67036e-16	3.403e-14	1.85466
chr13:26721353-26722120	0.36329	1.48624	10.2283	0.00145769	0.0132947	1.61589
chr13:26903417-26904042	0.618965	1.00917	22.043	3.31993e-06	5.37324e-05	1.74255
chr13:28394340-28394883	1.38712	0.510106	69.7567	4.81777e-16	2.48088e-14	1.70121
chr13:28719706-28720220	0.883769	-0.224308	17.6108	3.12884e-05	0.000426769	1.44705
chr13:29140266-29140856	1.18353	-0.21185	32.2668	2.11363e-08	4.64964e-07	1.48779
chr13:29605870-29606273	0.680223	-0.500897	8.78617	0.00316811	0.0256376	0.776021
chr13:30072403-30072918	0.778252	0.478954	23.1775	1.88016e-06	3.16018e-05	1.17095
chr13:30743428-30744109	1.32796	1.16511	102.407	2.65989e-22	2.15757e-20	2.06284
chr13:31092801-31093625	1.8885	1.69516	274.426	8.46227e-51	3.52569e-48	2.39699
chr13:32872918-32873431	0.644457	0.74233	18.9045	1.61989e-05	0.000234317	1.46132
chr13:32984794-32985278	0.823709	-0.419452	13.7836	0.000224593	0.00255306	1.57595
chr13:33172324-33172742	1.85892	-1.46567	26.7454	3.18576e-07	5.98784e-06	1.47411
chr13:33509597-33510077	0.594902	0.429419	12.9623	0.000344624	0.00377849	0.993617
chr13:35858490-35858948	0.672743	-0.313365	10.1128	0.0015498	0.0139956	1.60217
chr13:37294834-37295565	2.00768	0.639027	152.353	2.72045e-31	4.08781e-29	2.40321
chr13:37446478-37447007	0.879713	0.332558	26.1856	4.20376e-07	7.78418e-06	1.94471
chr13:39913918-39914484	0.870749	-0.336947	15.7774	8.00712e-05	0.00101046	1.29763
chr13:40115903-40116528	0.414075	0.637684	7.60545	0.00599985	0.0428196	2.41603
chr13:40236095-40236771	1.4337	0.786513	90.3918	4.93097e-20	3.37293e-18	1.95213
chr13:40352142-40352714	0.515641	0.735318	12.4301	0.000455313	0.00482288	1.19085
chr13:41451094-41451532	0.944959	-1.04145	10.0757	0.00158081	0.0142242	0.641161
chr13:41610313-41610800	1.46887	0.209693	64.4736	5.3402e-15	2.48049e-13	2.09254
chr13:43804934-43805444	0.808551	-0.330029	13.3322	0.000284113	0.00317713	1.56561
chr13:43968638-43969118	0.589651	0.541411	14.7447	0.00013643	0.00163041	1.17123
chr13:44870403-44870911	1.36528	0.408383	66.2126	2.41338e-15	1.15615e-13	1.73769
chr13:45812854-45813380	0.52679	0.655172	12.0096	0.00056788	0.00584196	1.28318
chr13:46120055-46120620	1.51242	-0.0530153	55.4548	3.41749e-13	1.33615e-11	1.95988
chr13:47499221-47499726	1.18938	-0.490012	26.0121	4.5814e-07	8.41546e-06	1.72066
chr13:48559786-48560213	0.947823	-1.47578	7.57878	0.00608808	0.0433031	1.50557
chr13:48783130-48783610	0.552429	0.577811	13.0835	0.000323474	0.00356937	1.59562
chr13:49608722-49609255	1.63281	-0.868754	33.7562	1.02331e-08	2.33131e-07	1.56563
chr13:49797739-49798156	1.06984	-0.607241	19.1927	1.3989e-05	0.000205266	1.38909
chr13:49858326-49859043	1.19934	-0.264088	31.3642	3.28458e-08	7.03971e-07	1.94951
chr13:49895835-49896288	0.593258	0.0430073	10.1807	0.0014947	0.0135917	1.20084
chr13:50256798-50257299	0.997391	-0.9918	12.9989	0.000338082	0.00371566	1.40207
chr13:50474179-50474573	1.17631	-1.05356	16.5484	5.38847e-05	0.000702237	1.43084
chr13:51006325-51006772	1.10533	-0.059732	31.5913	2.93943e-08	6.33949e-07	1.55025
chr13:52363985-52364398	1.27953	-1.02276	18.7514	1.75023e-05	0.00025119	1.64209
chr13:52479092-52479596	1.25695	-1.19046	16.4997	5.52453e-05	0.000717928	1.66919
chr13:52949675-52950238	0.73431	0.228471	17.9151	2.67893e-05	0.000370549	1.14588
chr13:61600706-61601124	1.25928	-1.7593	9.46418	0.00219249	0.0188227	1.53041
chr13:67369930-67370324	2.06749	-1.94681	20.8373	6.08983e-06	9.51467e-05	2.00355
chr13:72437303-72437913	1.02909	-0.633011	17.8662	2.74651e-05	0.000378943	1.88233
chr13:75370045-75370525	1.05583	-0.432683	21.9069	3.55487e-06	5.73324e-05	1.30429
chr13:80469689-80470412	2.31719	0.887066	231.167	2.79074e-44	8.62243e-42	3.43007
chr13:84871308-84872050	2.08238	1.08357	223.743	4.10774e-43	1.1526e-40	2.59801
chr13:86846349-86847018	0.597657	0.935675	18.506	1.98277e-05	0.000281768	1.45607
chr13:87283966-87284504	1.32539	-0.845893	24.3335	1.05556e-06	1.83592e-05	1.75619
chr13:87974917-87975449	1.49646	-0.787914	30.7124	4.51857e-08	9.52121e-07	1.4231
chr13:90834635-90835033	2.09021	-1.52122	31.1585	3.63232e-08	7.72478e-07	2.24871
chr13:90935804-90936289	2.1698	-1.05052	47.1375	1.68383e-11	5.51213e-10	1.94614
chr13:92510329-92510889	1.04246	-0.611983	18.3273	2.17239e-05	0.000306183	1.93137
chr13:92745245-92745660	1.12054	-1.58409	9.19023	0.00254003	0.0213075	2.13993
chr13:93903734-93904248	1.37277	-0.613754	30.3864	5.30116e-08	1.10266e-06	1.31401
chr13:96223001-96223700	1.55713	0.178035	72.0113	1.74571e-16	9.26707e-15	1.61967
chr13:96650225-96650897	2.33322	0.102965	129.466	2.97341e-27	3.50913e-25	2.35276
chr13:97953534-97954038	0.81555	0.318427	23.1355	1.92006e-06	3.21546e-05	1.26536
chr13:98129190-98129883	2.44186	0.59245	206.66	2.20289e-40	5.45721e-38	3.12596
chr13:99724465-99725142	1.17055	0.14917	40.4357	4.07853e-10	1.14324e-08	1.67318
chr14:100556219-100556941	0.347038	1.09654	7.31814	0.0070238	0.0485888	0.902775
chr14:101040527-101041242	0.755554	0.664782	25.2435	6.71058e-07	1.20606e-05	1.53437
chr14:101719990-101720541	0.817787	0.740911	31.5614	2.98266e-08	6.41762e-07	1.76154
chr14:101759077-101759562	0.994524	0.310615	33.96	9.26828e-09	2.12915e-07	1.276
chr14:101914040-101914444	0.821038	-0.479184	12.5893	0.000432557	0.00461741	1.33651
chr14:102434617-102435048	0.417595	0.74978	8.26204	0.00419444	0.0321549	0.811033
chr14:103071357-103072081	0.407038	1.79011	15.4915	9.27747e-05	0.00115071	1.17563
chr14:103834862-103835395	1.69774	-0.787822	40.0939	4.80407e-10	1.33302e-08	1.731
chr14:103861409-103861896	0.833012	0.739542	32.5698	1.82321e-08	4.03335e-07	1.13785
chr14:103928952-103929479	0.711548	0.0362297	13.5207	0.000257525	0.00289511	1.42136
chr14:104005340-104005986	0.824823	0.19894	20.9979	5.62171e-06	8.82843e-05	1.31724
chr14:105316950-105317467	0.428081	0.766469	9.04502	0.00274651	0.0227961	1.23852
chr14:20597755-20598380	1.1762	0.818362	66.2886	2.33111e-15	1.11869e-13	1.84283
chr14:21796181-21796618	0.86501	-0.424366	14.8657	0.000128152	0.00153941	2.16733
chr14:22097044-22097593	1.27464	-0.482867	29.5203	8.10901e-08	1.63957e-06	1.55239
chr14:22807401-22808111	1.78575	-0.0795469	77.0878	1.77269e-17	1.00093e-15	1.85428
chr14:23434773-23435247	0.711493	0.656617	21.7556	3.83555e-06	6.16263e-05	1.23757
chr14:24381350-24382128	0.627158	0.895	20.6943	6.57979e-06	0.000102048	1.32654
chr14:25054947-25055363	1.07539	-1.14078	11.9937	0.000572561	0.00588571	1.52209
chr14:26966945-26967555	1.85851	-0.622469	52.8001	1.17771e-12	4.40608e-11	2.08818
chr14:28382601-28383231	1.61022	-0.778653	36.6108	2.56645e-09	6.38663e-08	2.57789
chr14:29535804-29536208	1.17136	-1.07643	16.3553	5.94941e-05	0.000769506	1.56092
chr14:30908846-30909355	1.05332	-0.424788	22.1904	3.08472e-06	5.01915e-05	1.9039
chr14:32022752-32023425	0.538645	0.0997895	8.70705	0.00329587	0.0264613	0.968756
chr14:34496817-34497407	0.861499	0.741917	34.305	7.83826e-09	1.82658e-07	1.6966
chr14:37363691-37364302	0.932116	0.697331	39.8875	5.30376e-10	1.46429e-08	1.859
chr14:37849186-37849606	0.932945	-1.12504	9.49271	0.00215919	0.0185832	1.21881
chr14:41722601-41723176	1.14376	0.480132	48.7042	8.04282e-12	2.72702e-10	1.77535
chr14:42421089-42421695	0.801453	-0.848706	9.17711	0.00255803	0.0214257	1.22803
chr14:42961564-42961990	2.17212	-1.01613	50.9648	2.80819e-12	9.93819e-11	2.18596
chr14:45587626-45588125	1.28493	-0.926738	20.992	5.63279e-06	8.84078e-05	1.89464
chr14:48096988-48097383	1.3403	-1.09706	20.3529	7.77592e-06	0.000119254	1.6522
chr14:49443333-49443959	0.580121	-0.218405	7.62628	0.00593182	0.0423891	1.04477
chr14:49493456-49494008	1.2759	-0.36489	31.7361	2.73867e-08	5.93911e-07	1.58217
chr14:51005049-51005584	0.630425	-0.385306	8.21408	0.00430516	0.0327478	1.30384
chr14:51474446-51475167	0.629066	-0.135633	9.90244	0.00173397	0.0154257	1.15829
chr14:52457808-52458376	0.972072	-0.489216	17.8791	2.72848e-05	0.000376645	1.63531
chr14:53807000-53807424	1.66674	-1.80529	17.7366	2.93422e-05	0.000402789	2.20062
chr14:54126885-54127418	1.49648	-0.223228	47.2994	1.55989e-11	5.14145e-10	1.67823
chr14:54669792-54670521	0.963732	0.101114	26.0782	4.45266e-07	8.21189e-06	1.38357
chr14:54895339-54896118	0.639487	-0.458608	7.73673	0.00558585	0.0403891	1.36402
chr14:55077540-55078119	0.562446	0.293283	10.7887	0.00108185	0.010244	1.34672
chr14:55241551-55242193	2.09316	-0.513421	70.3274	3.72008e-16	1.92645e-14	2.5404
chr14:55832091-55832513	0.88294	-1.05692	9.18202	0.00255128	0.0213887	1.6567
chr14:57550343-57550891	1.92768	-0.0759676	88.8925	9.44978e-20	6.23142e-18	2.26169
chr14:59694973-59695693	2.6815	1.57716	459.238	9.36843e-76	8.88321e-73	2.95053
chr14:61466029-61466748	1.37456	1.13775	108.079	2.40534e-23	2.09975e-21	2.23746
chr14:61545663-61546321	1.6245	0.977024	130.395	2.31443e-27	2.75507e-25	2.20689
chr14:62693989-62694544	0.73228	0.127177	15.8178	7.84255e-05	0.000991515	1.51332
chr14:63677971-63678385	0.882904	-0.793225	11.3279	0.000813198	0.00798904	1.5609
chr14:64082770-64083392	0.96859	-0.00400185	24.8904	7.99899e-07	1.42459e-05	1.47355
chr14:64792849-64793631	0.695178	1.65895	40.9764	3.14858e-10	8.89822e-09	1.50348
chr14:65024863-65025439	1.60356	0.27367	78.5971	9.22956e-18	5.34304e-16	2.4332
chr14:65348966-65349466	0.834861	0.29847	23.7618	1.40394e-06	2.39489e-05	1.48028
chr14:65852535-65853029	1.16222	0.150142	39.4133	6.65865e-10	1.81287e-08	1.40142
chr14:67373390-67373804	1.12405	-1.45781	9.6199	0.00201691	0.0176067	1.06616
chr14:67868264-67868679	0.666266	-0.674169	7.61205	0.00597821	0.0426873	0.91261
chr14:68458876-68459366	0.493974	0.225801	8.04826	0.00471148	0.0351959	1.63513
chr14:68547460-68547919	0.503486	0.790653	12.5982	0.000416918	0.00446956	1.2398
chr14:69419132-69419531	1.03833	-1.38797	9.7918	0.00183962	0.0162603	0.9588
chr14:69719489-69719889	0.710222	0.374765	18.3542	2.14199e-05	0.000302363	1.09058
chr14:69887746-69888447	0.976676	0.661673	40.7994	3.42681e-10	9.66465e-09	1.3289
chr14:70785463-70785989	1.30425	0.243556	51.8194	1.86301e-12	6.75844e-11	2.13488
chr14:71060259-71060671	1.67932	-0.516	48.8993	7.33667e-12	2.49992e-10	2.138
chr14:71143376-71143905	0.509881	0.390836	9.43645	0.00222535	0.0190454	1.38622
chr14:71372230-71372878	1.1381	-0.707751	20.1389	8.66418e-06	0.000131338	1.77779
chr14:72844498-72845070	1.12375	0.134691	39.1375	7.60117e-10	2.0512e-08	1.78128
chr14:74336754-74337293	1.5968	-0.788827	37.135	1.99276e-09	5.03186e-08	2.3314
chr14:74533929-74534481	0.580508	1.06589	20.7506	6.36196e-06	9.90607e-05	0.972672
chr14:75340810-75341453	1.33855	0.789988	81.3415	2.65746e-18	1.62389e-16	1.71282
chr14:75535686-75536458	2.08737	1.90782	361.833	2.98388e-63	1.95359e-60	3.60838
chr14:75626731-75627443	1.80364	0.816443	146.379	2.99391e-30	4.1579e-28	2.66143
chr14:75724817-75725328	0.728246	0.181217	16.5976	5.25403e-05	0.000685692	1.66155
chr14:76139591-76140116	0.635541	0.2863	13.9272	0.000208443	0.00238327	1.10616
chr14:77184632-77185302	0.830741	1.58757	56.3902	2.21311e-13	8.8841e-12	1.52499
chr14:77250798-77251430	1.86762	0.771407	147	3.33731e-30	4.58847e-28	2.6047
chr14:78401776-78402211	0.966822	-1.18016	10.0587	0.00159538	0.0143365	1.84647
chr14:79045109-79045786	1.56754	0.771872	107.717	2.73731e-23	2.38198e-21	2.56614
chr14:82387674-82388207	1.93644	-1.0286	40.0457	5.18578e-10	1.43604e-08	2.04246
chr14:84397987-84398695	0.678081	-0.780728	7.40488	0.00669704	0.0467162	0.692786
chr14:86748068-86748479	1.13799	-1.15128	14.4393	0.0001598	0.00188269	1.74027
chr14:87659933-87660603	0.632059	0.813214	20.2367	8.24979e-06	0.000125705	1.24661
chr14:90587510-90588220	0.648747	0.987206	23.3004	1.76805e-06	2.97904e-05	0.974612
chr14:91070559-91071047	1.35506	-1.38873	15.789	7.95972e-05	0.0010054	1.82938
chr14:91157939-91158566	0.500026	0.85161	12.6692	0.000401713	0.00432679	1.71305
chr14:91963543-91963962	1.98804	-1.60176	26.028	4.54536e-07	8.36602e-06	2.47686
chr14:92818416-92818811	1.09578	-1.42615	10.3189	0.00138862	0.0127381	1.33002
chr14:94561109-94561795	0.704382	0.71263	23.0347	2.02397e-06	3.37919e-05	1.48005
chr14:94598931-94599695	1.45792	1.56993	161.434	7.37467e-33	1.20708e-30	2.31243
chr14:96030151-96030866	1.02653	0.996482	59.5253	5.18673e-14	2.22504e-12	1.4707
chr14:96053660-96054465	0.650336	1.32541	29.6646	7.55407e-08	1.53868e-06	1.11873
chr14:96215858-96216546	0.368851	1.03684	8.13746	0.00448825	0.0338595	2.28681
chr14:96983627-96984327	1.46053	1.14049	120.478	1.85209e-25	1.87238e-23	2.35934
chr14:97644241-97644698	1.42027	-1.08888	22.3435	2.85516e-06	4.66773e-05	1.81974
chr14:97712920-97713530	0.733135	0.35368	19.0232	1.52454e-05	0.000222044	2.42588
chr14:98219504-98220123	1.10867	0.304014	41.4992	2.45221e-10	7.04307e-09	1.29225
chr14:98498089-98498794	0.429759	0.760895	8.68813	0.00336811	0.0269077	2.12844
chr14:98909117-98909813	0.45399	1.02983	12.3265	0.000480739	0.00505521	1.9222
chr15:100346950-100347382	1.07314	-0.226595	25.7424	5.23746e-07	9.56306e-06	1.34286
chr15:101464788-101465769	1.58538	2.55972	296.791	5.8393e-54	2.72151e-51	2.63795
chr15:101615225-101616047	0.702057	1.46823	38.448	1.05874e-09	2.80204e-08	1.31575
chr15:24919524-24920036	1.2659	-0.692494	23.7931	1.38219e-06	2.36072e-05	1.78124
chr15:33504827-33505390	1.07052	-0.31937	24.281	1.08355e-06	1.87806e-05	1.54881
chr15:34682497-34683143	1.51792	0.195307	68.2469	9.55913e-16	4.77054e-14	3.01892
chr15:34716124-34716530	0.984381	-0.442241	18.3668	2.12826e-05	0.000300734	1.21465
chr15:35308770-35309235	2.0866	-0.612919	62.9775	1.05968e-14	4.79259e-13	1.98354
chr15:38888630-38889095	0.621577	-0.270307	8.67544	0.00335267	0.026839	1.15726
chr15:39283725-39284153	2.02868	-1.2157	35.2827	4.87878e-09	1.16963e-07	1.62397
chr15:40389995-40390569	1.29337	0.0819651	46.8165	1.95959e-11	6.36936e-10	1.69723
chr15:40859180-40859898	0.462622	0.929666	12.1316	0.000532527	0.00552582	0.839147
chr15:40958009-40958421	0.508328	0.607585	11.277	0.000835389	0.00817201	0.905003
chr15:42010369-42010841	0.456823	0.359682	7.54624	0.00619755	0.0439341	1.55283
chr15:43930629-43931130	0.544048	0.121103	8.6654	0.00337219	0.0269247	0.649919
chr15:46710493-46711094	1.71176	-0.314665	58.2442	9.37444e-14	3.92955e-12	1.64574
chr15:48017639-48018305	0.659253	1.50711	33.9341	9.38569e-09	2.15432e-07	2.54519
chr15:48554900-48555477	1.07781	-0.205939	25.9727	4.67189e-07	8.57594e-06	1.58741
chr15:51132597-51133186	0.593986	0.240136	11.7209	0.000660963	0.00665269	1.66752
chr15:51338294-51338852	0.84536	0.446583	26.7512	3.17658e-07	5.97467e-06	1.38963
chr15:54150126-54150710	1.51803	-0.0536025	60.5063	3.29972e-14	1.43569e-12	2.34745
chr15:55899458-55899855	1.37326	-1.35925	17.065	4.13548e-05	0.000551491	1.462
chr15:55907666-55908091	0.835736	-1.00686	8.93198	0.00291901	0.0240392	1.93625
chr15:55915670-55916327	1.49798	0.0223763	58.2161	9.49722e-14	3.96289e-12	1.82221
chr15:58251467-58252115	1.58596	0.637756	103.533	1.64007e-22	1.34222e-20	2.41259
chr15:61633929-61634470	1.57166	-1.14267	24.195	1.13103e-06	1.9548e-05	1.47959
chr15:61702202-61702889	0.745204	0.387823	20.148	8.62425e-06	0.000130877	1.12722
chr15:61795926-61796418	1.80344	-0.864933	41.4251	2.54066e-10	7.26226e-09	2.20843
chr15:62291876-62292349	1.44871	-1.37762	17.8901	2.71332e-05	0.000374929	1.59576
chr15:63340626-63341394	2.08391	2.09931	399.295	4.59456e-68	3.60975e-65	2.7494
chr15:66661388-66662195	0.316259	1.95568	10.1434	0.00152467	0.0138157	2.24257
chr15:67013693-67014148	0.443408	0.45019	7.7112	0.0056626	0.0407939	1.13044
chr15:67943745-67944394	0.747291	0.764827	27.1705	2.58155e-07	4.89991e-06	1.50651
chr15:68021977-68022511	1.22299	0.501724	55.4615	3.40679e-13	1.33447e-11	1.40012
chr15:68340792-68341265	0.610805	0.842837	18.9945	1.54697e-05	0.000224953	1.04631
chr15:68592655-68593049	1.69407	-0.445018	52.483	1.36583e-12	5.06168e-11	2.22632
chr15:69035174-69035698	0.895509	0.745148	37.4851	1.68319e-09	4.29754e-08	1.33468
chr15:69615404-69616002	0.882103	0.617101	33.3729	1.23301e-08	2.77911e-07	1.24854
chr15:70271216-70271918	0.620105	1.19017	25.0643	7.33571e-07	1.31248e-05	1.12644
chr15:71338807-71339239	1.02345	-0.714736	16.6194	5.19559e-05	0.000679032	0.862458
chr15:73870892-73871503	0.489588	0.815048	11.9069	0.000599719	0.00612596	1.1923
chr15:73987561-73988928	0.316286	2.27218	11.8255	0.000625528	0.00634013	1.5546
chr15:74386383-74387691	0.312757	2.40443	11.9177	0.000596118	0.00610277	1.3505
chr15:75176421-75176850	0.709578	-0.0354088	13.1359	0.000314749	0.00348288	0.89655
chr15:75646810-75647204	0.617015	0.473667	14.9256	0.000124244	0.00149582	1.14047
chr15:76177232-76178079	1.34716	2.62354	225.45	2.2869e-43	6.55054e-41	2.82178
chr15:76889864-76890280	1.03438	-1.44936	9.57206	0.00206927	0.0179838	1.68341
chr15:77043215-77043614	0.74185	0.424684	20.7343	6.41444e-06	9.97648e-05	1.45776
chr15:78798291-78798913	0.989885	1.506	74.4231	5.86001e-17	3.18456e-15	2.67881
chr15:78914219-78914751	0.581956	0.623775	14.2529	0.000176012	0.00204824	1.22885
chr15:80317343-80317858	0.466779	0.322652	7.44473	0.00655409	0.0458819	1.23664
chr15:83991172-83991717	1.33222	0.505584	68.5235	8.43029e-16	4.24721e-14	1.56143
chr15:85331084-85331654	0.673449	0.851505	23.3727	1.70527e-06	2.88031e-05	1.17086
chr15:85762294-85763210	0.638408	2.00162	41.6277	2.30619e-10	6.64037e-09	1.55479
chr15:87099791-87100276	1.72058	-0.920548	36.1425	3.21807e-09	7.89389e-08	1.75961
chr15:87949207-87949831	1.0673	0.540948	44.846	4.9827e-11	1.52577e-09	1.53873
chr15:88791469-88792131	0.938009	0.478351	32.7141	1.69939e-08	3.77768e-07	1.52441
chr15:89799020-89799601	0.380826	1.2806	10.0263	0.00162302	0.0145469	1.14555
chr15:91041716-91042606	2.56389	1.30358	359.729	5.80385e-62	3.54654e-59	2.88639
chr15:94853905-94854529	0.74011	0.87601	27.9826	1.72869e-07	3.35939e-06	1.18943
chr15:95326535-95327068	1.2755	0.0985719	45.7158	3.29891e-11	1.04268e-09	1.40179
chr15:97567412-97567968	1.16058	-1.30931	12.6084	0.000414711	0.00444763	1.07708
chr15:98597562-98597961	0.802857	-0.614704	10.7032	0.00113263	0.0106625	0.970515
chr15:99096812-99097395	0.923923	0.537085	33.449	1.1882e-08	2.69135e-07	1.60187
chr16:10111924-10112498	0.402462	1.5329	13.1517	0.000312168	0.0034599	1.23253
chr16:10520385-10521028	1.39566	0.71251	83.6449	9.56234e-19	5.96248e-17	2.13408
chr16:10601675-10602387	0.566639	0.973378	18.1061	2.4304e-05	0.000338214	1.20921
chr16:10774860-10775658	0.528754	1.17521	17.2138	3.83747e-05	0.000516003	1.45429
chr16:10947008-10947712	1.21448	0.748228	67.1878	1.54755e-15	7.51847e-14	1.66128
chr16:10961234-10961717	0.937097	0.0745741	24.7584	8.5421e-07	1.50861e-05	1.35767
chr16:11010750-11011302	1.26191	-0.0936295	39.1346	7.61166e-10	2.05201e-08	1.64403
chr16:11224073-11224715	2.03575	0.989616	203.741	6.53538e-40	1.53598e-37	2.51443
chr16:12137195-12137896	1.51029	0.882053	108.603	2.24781e-23	1.97477e-21	1.85022
chr16:12531600-12532295	0.692545	0.893002	25.4687	6.00011e-07	1.08618e-05	1.26218
chr16:13110168-13110830	0.659062	0.656518	19.0719	1.48793e-05	0.000217287	1.6121
chr16:13307352-13308193	0.583984	-0.210806	7.85643	0.00523077	0.0382949	1.01918
chr16:14165311-14165877	1.11997	0.211168	39.2608	7.16423e-10	1.94666e-08	1.64657
chr16:1531927-1533231	0.919734	2.17824	91.8846	2.54723e-20	1.78228e-18	1.58419
chr16:1560166-1560594	0.409148	0.803674	8.09459	0.00459415	0.0344787	1.17365
chr16:1705917-1706386	0.526127	0.614593	12.2911	0.00049011	0.00513607	1.10058
chr16:1935248-1935858	1.0154	0.0289453	29.0248	1.03454e-07	2.06442e-06	1.62285
chr16:20587372-20587831	0.798276	-0.823747	9.33624	0.00234833	0.0199366	1.4163
chr16:20617860-20618255	0.898965	-0.177736	19.3319	1.30355e-05	0.000192096	1.26725
chr16:2085935-2086819	1.27013	2.64983	205.656	3.20101e-40	7.65403e-38	1.97117
chr16:20985084-20985585	0.560637	0.47651	12.2815	0.000492569	0.00515791	0.819797
chr16:22026460-22026907	1.20405	-1.35707	12.4109	0.000459923	0.00486048	1.80645
chr16:22685249-22685826	0.942073	0.366618	30.2398	5.69622e-08	1.17948e-06	1.53405
chr16:23124150-23124742	1.51607	0.0192834	57.96	1.06917e-13	4.43117e-12	1.90237
chr16:23256477-23256905	1.72914	-1.5966	20.8146	6.15987e-06	9.61864e-05	1.87241
chr16:23258153-23258832	1.47493	0.91009	107.054	3.63304e-23	3.13171e-21	2.15756
chr16:23362575-23363068	0.846317	0.30689	23.7464	1.41484e-06	2.41198e-05	1.27299
chr16:23423241-23424114	0.8201	0.448922	25.5507	5.76044e-07	1.04555e-05	1.49862
chr16:2447781-2448324	0.906112	0.326098	28.5681	1.29528e-07	2.54776e-06	1.41928
chr16:24700701-24701357	0.532539	0.702858	13.1586	0.000311041	0.00344879	1.62271
chr16:26830486-26831124	0.559861	0.442122	12.01	0.000567678	0.00584196	1.02789
chr16:2769260-2770204	0.776224	1.76461	54.4818	5.37464e-13	2.05266e-11	1.25007
chr16:28017083-28017656	1.22545	0.313663	49.8635	4.66215e-12	1.61868e-10	1.43372
chr16:29147520-29147964	0.610567	0.064192	10.8268	0.00106018	0.0100632	1.17717
chr16:29178089-29178490	0.752934	0.403736	21.015	5.56812e-06	8.74926e-05	1.30625
chr16:3009670-3010285	0.558494	0.484247	12.5535	0.000426802	0.00455952	0.984729
chr16:30823829-30824366	0.838841	-0.291096	15.6922	8.36637e-05	0.0010505	1.61086
chr16:30898796-30899376	1.67765	0.375828	88.9017	9.41149e-20	6.22959e-18	2.15625
chr16:3596222-3596672	0.51867	0.80357	13.1732	0.000308681	0.00342539	0.782753
chr16:3971328-3971863	0.65191	0.750717	20.2848	8.0481e-06	0.000123085	1.42914
chr16:4212145-4213083	1.73591	1.97021	274.393	7.44348e-51	3.14894e-48	2.45109
chr16:48164990-48165767	1.15443	0.794833	63.1	1.00179e-14	4.56081e-13	1.82045
chr16:49542220-49543229	0.844547	1.54661	55.1293	3.97593e-13	1.54203e-11	1.67095
chr16:50002212-50002710	1.10864	-0.123178	30.9754	3.97269e-08	8.42909e-07	1.56304
chr16:50319841-50320277	0.659568	-0.4576	8.18334	0.00437769	0.0331893	1.04849
chr16:50556951-50557347	1.15241	-1.21424	13.1467	0.000312978	0.00346468	1.12798
chr16:50928399-50928937	1.17168	-0.507538	24.5078	9.67769e-07	1.68963e-05	2.5185
chr16:54080527-54081005	1.03687	-0.44218	20.6898	6.56005e-06	0.000101799	1.72261
chr16:56546970-56547619	0.993698	1.26568	66.0318	2.62078e-15	1.25333e-13	2.49152
chr16:57194509-57195016	0.666017	-0.572408	8.15052	0.0044565	0.0337032	2.35093
chr16:58413364-58413836	0.714661	-0.894075	7.32809	0.0069855	0.0483482	1.19025
chr16:59597154-59597837	1.67877	0.71081	115.68	9.35377e-25	9.05668e-23	1.94974
chr16:60044403-60044879	0.859419	-1.1983	8.22981	0.00426852	0.0325281	0.845773
chr16:60646584-60647072	1.38967	-1.27732	17.0507	4.16577e-05	0.000555261	1.88952
chr16:62445844-62446301	1.13689	-1.30578	12.4631	0.000447515	0.00475451	1.83627
chr16:64880851-64881446	2.15719	0.100879	120.839	1.07248e-25	1.10454e-23	2.49712
chr16:6602349-6602765	0.828278	-0.754936	10.2717	0.00142394	0.0130311	1.31731
chr16:66516580-66517383	0.991548	1.53893	78.2807	1.03973e-17	5.99382e-16	1.92964
chr16:66884927-66885606	0.488991	1.51298	19.2108	1.38616e-05	0.000203506	1.15749
chr16:67000359-67000943	0.891331	0.634018	34.006	9.06316e-09	2.08551e-07	1.1863
chr16:67173673-67174405	0.705971	1.21366	32.5858	1.80906e-08	4.00527e-07	1.14274
chr16:67206596-67207464	0.630105	1.96828	39.922	5.21677e-10	1.44288e-08	1.50221
chr16:67483954-67484862	0.788275	1.21543	39.9711	5.1162e-10	1.4182e-08	1.47823
chr16:67594863-67595471	0.672137	-0.419363	9.02385	0.00278581	0.0230805	1.0561
chr16:67726358-67727019	0.671219	1.15419	27.9136	1.78854e-07	3.46347e-06	1.2379
chr16:70331770-70332275	0.958367	-0.126566	23.5318	1.57494e-06	2.67331e-05	1.70524
chr16:70371025-70371432	0.540723	-0.0939963	7.65623	0.0058354	0.0417978	0.971495
chr16:70693824-70694805	0.329929	2.24741	12.7478	0.000385511	0.00417518	1.55506
chr16:71442195-71443272	0.775324	1.70165	51.9277	1.77099e-12	6.4587e-11	1.26595
chr16:72019173-72019662	1.20343	-0.110704	36.7467	2.40345e-09	6.00272e-08	1.70659
chr16:72291129-72292008	1.54641	0.824064	106.496	4.78952e-23	4.05238e-21	2.44688
chr16:72677598-72678352	1.6785	-0.423112	51.2677	2.41231e-12	8.61477e-11	1.91147
chr16:72877331-72877903	0.548675	0.587516	12.9876	0.000340088	0.00373323	1.67144
chr16:72989679-72990770	1.65043	1.8028	226.563	1.47507e-43	4.26961e-41	2.35975
chr16:737532-738217	0.813642	1.0865	38.0157	1.31115e-09	3.40131e-08	1.44821
chr16:74449600-74449999	0.426717	0.475657	7.27916	0.00717589	0.0493924	0.949405
chr16:74793506-74794036	1.40304	-0.0106375	50.1985	3.98334e-12	1.39179e-10	1.84974
chr16:7482596-7483178	2.01965	0.827639	177.373	1.45931e-35	2.74001e-33	2.84325
chr16:7555231-7555964	1.19277	-0.14327	33.9146	9.47503e-09	2.1712e-07	1.60347
chr16:75620049-75620776	1.28929	1.19065	102.24	2.85835e-22	2.29822e-20	1.90626
chr16:75973448-75973975	0.854697	-0.643754	11.7077	0.000665584	0.00668942	0.835236
chr16:76639598-76640143	1.87444	-0.868905	43.4181	9.82114e-11	2.92275e-09	1.81331
chr16:8055763-8056178	1.32865	-0.613339	27.9354	1.76941e-07	3.43127e-06	1.50504
chr16:81158993-81159395	0.828977	0.602818	28.6128	1.26713e-07	2.49954e-06	1.01475
chr16:81196744-81197361	0.510274	0.616509	11.3453	0.000805766	0.00793081	0.949955
chr16:81437893-81438586	0.751921	0.717981	26.2255	4.12132e-07	7.63667e-06	1.47456
chr16:81556573-81557164	0.810663	0.968701	36.2601	3.04037e-09	7.4847e-08	1.867
chr16:81583975-81584426	1.07363	0.052793	32.7832	1.64314e-08	3.65558e-07	1.52709
chr16:81604575-81605497	1.35824	1.18454	113.681	2.17552e-24	2.01423e-22	2.24899
chr16:82396249-82396767	1.39425	0.321626	63.85	7.10436e-15	3.26682e-13	1.75662
chr16:83247761-83248221	0.726567	-0.609047	8.92618	0.00292817	0.0241074	1.08227
chr16:83407955-83408434	1.09131	-0.503347	22.14	3.16881e-06	5.14684e-05	2.11959
chr16:83919226-83920325	2.30339	2.04401	447.389	3.94325e-74	3.61438e-71	2.46407
chr16:84053247-84053752	1.12898	0.0949238	38.3036	1.13492e-09	2.98356e-08	2.20125
chr16:84199878-84200421	1.17638	0.565806	56.4467	2.15589e-13	8.66706e-12	1.61305
chr16:84829231-84829829	0.400849	0.819281	8.20246	0.00433243	0.0329097	0.902111
chr16:84832158-84833302	0.678031	1.55012	36.6997	2.45862e-09	6.13495e-08	1.20653
chr16:84995673-84996176	1.27736	-0.479758	29.5636	7.93813e-08	1.61094e-06	1.59669
chr16:85152140-85152879	0.33631	1.27151	7.92816	0.00503009	0.0370555	1.30128
chr16:85594625-85595430	1.24174	1.58762	121.668	7.5845e-26	7.96025e-24	1.70884
chr16:85994836-85995426	1.16891	0.761661	64.3775	5.58031e-15	2.58765e-13	1.68647
chr16:86664325-86665070	0.507694	1.48898	19.7525	1.05341e-05	0.000157942	2.01363
chr16:86720608-86721161	1.01335	0.0116681	26.9737	2.84541e-07	5.37383e-06	1.6669
chr16:86738289-86738849	1.66378	0.198079	79.6794	5.56941e-18	3.30773e-16	2.03561
chr16:86778025-86778696	0.791529	1.03784	36.6961	2.46287e-09	6.13998e-08	1.87918
chr16:86951747-86952569	1.9355	2.51377	433.25	1.54646e-72	1.32889e-69	3.27754
chr16:87219548-87220046	0.507574	0.435528	9.83385	0.00179872	0.0159432	0.800353
chr16:87326218-87327059	1.13094	1.42304	89.4224	7.54185e-20	5.05819e-18	1.74631
chr16:87715370-87716838	0.857604	2.13263	78.5606	9.17522e-18	5.32279e-16	1.7471
chr16:88073064-88073529	0.409265	0.962006	9.44808	0.00221151	0.0189623	0.748843
chr16:88077360-88077756	0.634849	0.177897	12.6612	0.00040348	0.00434412	1.44913
chr16:88109307-88110017	1.9758	0.644994	150.559	5.57904e-31	8.20387e-29	2.80445
chr16:88536672-88537218	0.426666	0.683358	8.24022	0.00424443	0.0324294	0.936478
chr16:88973233-88973918	0.712119	1.49315	39.8213	5.47486e-10	1.51001e-08	1.48212
chr16:88983872-88985008	1.29999	2.34277	187.989	2.54893e-37	5.15371e-35	2.01157
chr16:89261617-89262170	0.672685	0.877172	23.6822	1.46087e-06	2.48738e-05	1.40028
chr16:89300386-89300885	0.656681	0.535111	17.4563	3.38564e-05	0.000459517	0.879932
chr16:89579306-89581800	2.79447	4.00852	1404.08	4.93017e-158	4.51899e-154	4.40516
chr16:951622-952349	0.264057	2.04747	7.25413	0.00727532	0.0498274	1.57847
chr16:959445-960294	1.81578	1.77183	268.107	6.15123e-50	2.48745e-47	2.27382
chr16:974536-975321	0.417527	1.61797	14.9565	0.000122276	0.00147472	1.42689
chr17:12398257-12399188	0.665826	0.438512	16.1415	6.6401e-05	0.000851629	1.08319
chr17:12536316-12537073	1.49217	-0.00226362	57.7981	1.15237e-13	4.75794e-12	1.79562
chr17:13385479-13385952	0.61754	-0.376345	7.63698	0.00589718	0.0421744	1.23286
chr17:14226393-14227031	0.593003	0.651068	15.4577	9.44057e-05	0.00116778	1.84481
chr17:14738115-14738603	0.689472	0.0118107	13.148	0.000312763	0.00346369	1.76465
chr17:15397620-15398165	1.10294	-0.259555	26.8919	2.96291e-07	5.58423e-06	1.63209
chr17:15629958-15630362	1.50836	-1.01337	25.9337	4.76322e-07	8.73776e-06	1.33534
chr17:16568784-16569243	0.351901	1.09422	7.4615	0.00649222	0.0455557	0.703153
chr17:17401303-17401785	0.358264	1.20631	8.31834	0.00406817	0.0313588	1.1591
chr17:17491451-17492236	0.948052	1.70969	75.5307	3.56274e-17	1.95936e-15	1.75506
chr17:17549848-17550488	0.425745	1.26285	12.1764	0.000520148	0.00541576	1.22226
chr17:17774112-17774685	0.918221	0.501828	33.0145	1.46806e-08	3.27934e-07	1.71653
chr17:18028660-18029138	0.992096	0.128923	28.8407	1.13265e-07	2.24716e-06	1.5922
chr17:18733414-18733835	1.31288	-1.00045	20.6225	6.78672e-06	0.000105079	1.33407
chr17:1888649-1889076	0.85341	0.0602834	20.733	6.4187e-06	9.97747e-05	1.17684
chr17:1981430-1982067	1.1499	1.40479	91.7564	2.69406e-20	1.87547e-18	1.68905
chr17:20103937-20104422	0.506663	0.0169659	7.48663	0.00640339	0.0450679	0.729029
chr17:20312484-20313063	2.01951	-0.2439	79.9149	5.01457e-18	2.99762e-16	2.0021
chr17:21174050-21174488	0.730906	0.314533	18.562	1.9271e-05	0.000274567	1.10586
chr17:21303797-21304524	0.314066	1.71726	8.70165	0.00330551	0.0265269	0.779803
chr17:22300403-22301097	0.417236	1.20847	11.5729	0.000714575	0.00713485	0.963615
chr17:2549397-2549874	1.41708	-0.0198039	50.0581	4.2963e-12	1.49733e-10	1.65952
chr17:28436405-28437191	1.67181	1.53756	196.771	8.92059e-39	1.93148e-36	3.2729
chr17:28465676-28466077	0.579772	0.60914	14.4382	0.000159896	0.00188301	1.15265
chr17:28808708-28809349	1.42067	0.2034	58.9821	6.66536e-14	2.81111e-12	1.91243
chr17:31058704-31059250	0.690409	-0.70994	7.49393	0.00637781	0.0449454	0.884001
chr17:3182591-3183261	2.14433	0.436583	147.381	1.99959e-30	2.81972e-28	2.20427
chr17:32496524-32497395	0.881916	1.95825	76.1853	2.65607e-17	1.48449e-15	2.32813
chr17:33096480-33097087	0.634945	0.806531	20.2865	8.05576e-06	0.000123134	0.990812
chr17:33572549-33573126	1.05701	0.569096	46.0029	2.87944e-11	9.14306e-10	1.50204
chr17:34114049-34114601	0.99224	-0.0666643	25.4562	6.03741e-07	1.0915e-05	1.12445
chr17:34763624-34764288	0.430515	1.4451	13.769	0.000226744	0.00257326	1.67198
chr17:35330971-35331448	1.55576	-1.12158	25.4032	6.19829e-07	1.11838e-05	2.01596
chr17:35705763-35706165	0.935401	-0.640355	14.642	0.000144083	0.00171192	1.36915
chr17:3794934-3795399	0.57942	0.992551	18.9098	1.61494e-05	0.000233724	1.28897
chr17:39237884-39238915	0.344302	1.62732	10.2433	0.00144563	0.0132023	1.0196
chr17:40015365-40015765	0.591657	0.636479	15.5752	8.88597e-05	0.00110865	1.17538
chr17:40021342-40022023	0.452043	1.43594	15.2015	0.000107744	0.00131619	1.62893
chr17:40075129-40075539	0.546951	0.473557	11.7915	0.000636834	0.00644048	1.2656
chr17:40349557-40350025	0.435779	1.13235	11.8742	0.000609701	0.00621275	0.924478
chr17:40510020-40510616	0.732154	1.12003	32.4542	1.92897e-08	4.25706e-07	1.5648
chr17:40579458-40579904	0.811713	-0.27834	15.0084	0.000119042	0.00144077	1.27015
chr17:41506515-41506923	0.607623	0.496559	15.298	0.000102514	0.00125676	1.38554
chr17:4161137-4161786	0.751384	0.830279	28.8293	1.139e-07	2.25813e-06	1.39484
chr17:42128946-42129384	0.468333	0.90904	11.8768	0.000608865	0.00620785	0.757562
chr17:42294461-42295028	0.865381	0.384569	26.904	2.9453e-07	5.55485e-06	1.27542
chr17:42767706-42768191	0.846246	-0.804371	10.2389	0.00144907	0.0132293	0.863308
chr17:44002268-44002850	0.97669	0.942471	50.2101	3.96165e-12	1.38597e-10	1.46848
chr17:47883250-47883750	0.760771	0.712691	26.5029	3.5922e-07	6.71505e-06	1.25653
chr17:47955410-47955973	1.13461	0.718546	56.2684	2.34899e-13	9.40211e-12	1.63006
chr17:48283612-48284029	1.10546	-0.199766	28.8993	1.10041e-07	2.18951e-06	1.4719
chr17:49068838-49069392	0.598062	0.0207746	10.1262	0.00153876	0.013905	1.2752
chr17:49403738-49404255	0.863047	0.322222	25.596	5.63232e-07	1.025e-05	1.21439
chr17:49404687-49405356	0.970769	1.07954	55.6154	3.17162e-13	1.24768e-11	1.48329
chr17:50099096-50099635	0.472166	0.695728	10.3404	0.00137281	0.0126126	0.981426
chr17:50519395-50519893	0.546286	0.471029	11.6179	0.000697812	0.00698269	1.20527
chr17:50698426-50698879	2.2261	-1.23724	38.4486	1.05848e-09	2.80204e-08	2.18346
chr17:50909133-50910155	0.4299	1.43047	13.9439	0.000206637	0.00236557	0.975543
chr17:51121667-51122648	0.669952	2.12604	48.3385	9.55466e-12	3.20799e-10	3.10282
chr17:51319237-51319671	0.90723	-0.636913	13.9147	0.000209804	0.00239585	1.77649
chr17:53336177-53336772	0.745021	0.421423	21.0565	5.47588e-06	8.60924e-05	1.76473
chr17:54932778-54933240	0.666581	-0.320625	9.56751	0.00207432	0.0180106	1.30354
chr17:57214921-57215789	1.25607	0.0770319	44.3795	6.21804e-11	1.88932e-09	2.00951
chr17:57589175-57589707	0.59964	0.612591	15.135	0.000111509	0.00135916	1.12566
chr17:6003136-6003755	1.18547	0.345395	46.9592	1.83187e-11	5.98251e-10	2.08522
chr17:62791977-62792519	0.866863	0.591834	29.8893	6.76508e-08	1.38412e-06	1.81602
chr17:62819702-62820198	0.560635	-0.0873748	8.0403	0.00473194	0.0353104	1.67086
chr17:64303673-64304144	0.792154	-0.411902	13.0042	0.000339374	0.00372837	1.02782
chr17:65131829-65132466	1.20583	0.896338	72.1792	1.61043e-16	8.59878e-15	2.45161
chr17:65463063-65463743	1.51379	1.13904	132.184	9.69805e-28	1.17999e-25	2.30196
chr17:6591400-6591939	0.748288	-0.0462912	14.9427	0.000123157	0.00148468	1.48118
chr17:66675855-66676826	0.674403	1.95066	45.1645	4.28393e-11	1.32807e-09	2.08719
chr17:67246605-67247041	0.673303	0.12478	13.6754	0.000237602	0.00269204	0.954808
chr17:67779112-67779613	0.966811	0.377663	33.0284	1.45817e-08	3.25989e-07	1.7698
chr17:68378044-68378544	0.461891	1.04162	12.6179	0.000412637	0.00443231	1.03599
chr17:68429939-68430511	1.06146	0.348206	39.0428	7.95504e-10	2.13412e-08	1.35817
chr17:68686203-68687014	0.415545	1.27019	11.9084	0.000598844	0.00612157	1.3819
chr17:71071767-71072412	1.0916	1.02762	65.939	2.73418e-15	1.30386e-13	2.5261
chr17:71909027-71909638	0.727239	-0.344229	11.1495	0.000893652	0.00867407	1.05108
chr17:72622711-72623123	0.529056	0.305596	9.67494	0.00195833	0.0171583	1.12873
chr17:73215396-73215847	0.606298	0.218215	11.7702	0.000644028	0.00650366	1.13261
chr17:73365832-73366684	0.866855	1.89691	71.8164	1.89716e-16	1.00516e-14	1.71565
chr17:74192785-74193822	0.791457	2.0144	64.1949	6.06662e-15	2.8037e-13	2.108
chr17:74544234-74544903	0.445476	1.37299	14.4552	0.000158489	0.00186804	1.20469
chr17:74981792-74982659	0.613411	1.75	33.8595	9.7319e-09	2.22266e-07	1.32549
chr17:74994339-74994784	0.675168	-0.502148	8.28777	0.00414029	0.0318016	1.03884
chr17:76833117-76833596	1.03688	0.380033	38.522	1.02172e-09	2.70929e-08	2.06577
chr17:77602208-77602947	0.984588	1.45252	71.7016	1.99811e-16	1.05459e-14	2.17452
chr17:78211209-78211795	0.834524	0.661002	31.8239	2.62377e-08	5.70795e-07	1.15167
chr17:78486067-78486734	1.11056	1.46519	90.6465	4.37841e-20	3.00994e-18	1.53824
chr17:78669791-78670629	1.47678	2.2695	236.911	3.54295e-45	1.14617e-42	2.31874
chr17:79251811-79252321	0.802461	1.06744	37.3853	1.78827e-09	4.54893e-08	1.39527
chr17:79342935-79343336	0.885645	-0.681061	12.1513	0.000527043	0.00548132	0.965345
chr17:79473187-79473787	0.607078	0.105698	11.0723	0.000930906	0.00899124	1.13152
chr17:7959651-7960146	0.956935	-0.799757	13.8328	0.000218921	0.00249581	1.07732
chr17:79946981-79948086	0.714768	2.31142	59.5346	5.1647e-14	2.21905e-12	1.46671
chr17:79948606-79949321	1.77846	2.1076	311.826	2.53898e-56	1.24673e-53	2.36218
chr17:80064016-80064621	0.644487	0.745833	19.6651	1.10106e-05	0.000164016	1.23713
chr17:80119677-80120095	1.28187	-0.125703	39.6745	5.87429e-10	1.61693e-08	2.14267
chr17:80666836-80667359	0.395949	0.728418	7.53108	0.00624924	0.0442093	1.1109
chr17:80724548-80725331	1.31436	1.77337	148.041	1.53302e-30	2.18419e-28	2.20274
chr17:81043784-81044634	0.492258	2.09522	25.8969	4.85086e-07	8.8926e-06	1.34536
chr17:81057243-81057873	0.940076	0.620135	38.5425	1.01172e-09	2.68536e-08	1.63072
chr17:8151203-8152809	0.437944	2.16435	21.1109	5.30529e-06	8.35059e-05	0.822977
chr17:8153894-8154773	1.46244	1.3906	148.629	1.21028e-30	1.74242e-28	2.51903
chr17:81723613-81724162	0.484044	0.609581	10.2032	0.00147684	0.0134426	1.58896
chr17:82113810-82114471	1.82376	1.24133	200.424	2.2601e-39	5.01194e-37	2.36737
chr17:82133968-82134643	1.65431	1.05183	149.751	7.71441e-31	1.11648e-28	2.39743
chr17:82262391-82262856	0.594017	0.492868	14.2196	0.000179081	0.00208043	1.13453
chr17:82296660-82297786	1.4251	1.3634	133.68	5.24505e-28	6.55583e-26	1.93125
chr17:82425999-82426598	0.946354	0.62072	38.3777	1.09515e-09	2.89285e-08	1.73856
chr17:82613483-82614465	0.510976	1.16391	15.9934	7.22266e-05	0.000919485	0.911925
chr17:82912658-82913271	0.483671	1.60859	19.6005	1.13771e-05	0.000169107	1.2144
chr17:8647158-8647658	1.09164	0.155818	36.1445	3.21507e-09	7.89356e-08	1.54795
chr17:8797561-8798300	0.722056	1.56095	41.256	2.75449e-10	7.81661e-09	1.25115
chr17:9060851-9061528	1.72479	0.395025	100.725	5.48702e-22	4.29864e-20	1.91196
chr17:9334617-9335312	0.453537	0.453817	7.95326	0.00496174	0.0366966	1.84093
chr17:9937036-9937619	0.448903	1.07974	11.9743	0.000578444	0.00594397	1.12919
chr18:10040966-10041627	2.34909	1.13694	279.229	2.34245e-51	1.00645e-48	3.09332
chr18:10304795-10305342	0.555865	0.770288	14.8736	0.000127664	0.00153431	1.34897
chr18:11005376-11006095	0.508954	1.95431	25.6523	5.47708e-07	9.9807e-06	3.06251
chr18:11218123-11218617	0.89785	-0.577605	14.1841	0.000182413	0.00211466	1.38366
chr18:11752525-11752994	0.708827	-0.0207021	13.9651	0.000204383	0.00234368	1.33113
chr18:13520195-13520680	1.59698	0.00189248	65.6617	3.10302e-15	1.47115e-13	1.97881
chr18:22267557-22268154	1.35946	0.806272	87.4966	1.7457e-19	1.14022e-17	1.80988
chr18:22485824-22486275	1.23024	-0.113194	38.3718	1.09831e-09	2.89839e-08	1.54344
chr18:23725588-23726433	1.30488	1.21486	104.454	1.10472e-22	9.14989e-21	1.74792
chr18:23741973-23742399	1.65803	-0.559604	45.4295	3.77812e-11	1.18192e-09	2.14999
chr18:24112993-24113572	0.827188	0.902929	36.2331	3.08025e-09	7.56932e-08	1.92713
chr18:25231144-25231595	0.584444	-0.135437	8.47491	0.00373703	0.0291768	1.02373
chr18:28156311-28156885	3.41836	-0.650219	132.438	8.7367e-28	1.06774e-25	4.2872
chr18:29154319-29155106	0.634631	-0.217599	9.3546	0.0023253	0.0198011	1.4031
chr18:3119818-3120655	1.08309	-0.240122	26.61	3.40662e-07	6.38985e-06	1.40053
chr18:31982961-31983442	0.731141	-0.175154	13.0354	0.000331707	0.0036529	1.08663
chr18:3225861-3226565	1.20702	1.11422	85.4278	4.34609e-19	2.7988e-17	1.77508
chr18:35582937-35583384	1.3297	-0.114557	43.2054	1.08676e-10	3.21675e-09	1.66739
chr18:37225312-37225894	1.00087	0.22481	31.3733	3.28976e-08	7.04531e-07	1.44624
chr18:372587-373104	1.35377	-0.0764045	44.7256	5.27573e-11	1.61191e-09	1.74183
chr18:39946605-39947176	1.58193	-0.644018	40.1087	4.77022e-10	1.3263e-08	2.00013
chr18:41483650-41484134	1.10802	-0.467902	22.3285	2.87679e-06	4.69751e-05	1.58195
chr18:45084106-45084700	1.35762	0.972533	96.526	3.37428e-21	2.50097e-19	2.03695
chr18:45720586-45721149	1.25913	0.121966	44.1852	6.85285e-11	2.07533e-09	1.58711
chr18:45736321-45736755	1.25255	-0.524264	27.5547	2.13519e-07	4.08869e-06	1.64462
chr18:45763992-45764773	0.536785	0.991481	16.3459	5.97822e-05	0.000772505	1.16257
chr18:46156770-46157218	0.507937	0.305796	8.97702	0.00284899	0.0235402	0.778202
chr18:46310857-46311327	0.716674	0.260465	17.1431	3.97354e-05	0.000532334	1.06982
chr18:47336440-47336889	0.723922	-0.030003	13.886	0.00021295	0.00242975	1.06262
chr18:50611475-50611999	0.758403	0.0226632	15.7381	8.1709e-05	0.00102877	1.33251
chr18:51657661-51658153	0.595314	-0.345497	7.71475	0.00565163	0.0407469	1.70879
chr18:52498922-52499550	0.945369	-0.00354847	24.7643	8.51704e-07	1.50612e-05	1.55513
chr18:54235791-54236306	2.00351	-0.865276	50.9853	2.75375e-12	9.75807e-11	2.31122
chr18:54307236-54307630	1.73234	-1.12717	30.5672	4.85165e-08	1.01762e-06	1.50438
chr18:54425953-54426387	1.74641	-1.76075	19.1224	1.44971e-05	0.000212156	2.24004
chr18:57293073-57293556	1.89921	-0.340334	65.9376	2.73594e-15	1.30386e-13	1.56245
chr18:58117898-58118350	0.799164	0.271562	20.8879	5.93631e-06	9.29065e-05	1.38803
chr18:58544295-58544816	1.22928	0.236825	49.1239	6.60083e-12	2.25758e-10	1.59115
chr18:58779323-58779824	1.02633	-0.297484	21.9612	3.45913e-06	5.58669e-05	1.22767
chr18:58967734-58968217	1.10249	0.133311	35.6774	4.02994e-09	9.78933e-08	1.62703
chr18:59516272-59516916	1.1941	0.302898	47.2642	1.58604e-11	5.21685e-10	2.10552
chr18:61130648-61131371	0.599535	0.913603	18.8363	1.67636e-05	0.000241596	2.72399
chr18:61922555-61923014	1.01738	-0.484065	19.6968	1.08357e-05	0.000161846	1.31158
chr18:62389792-62390262	0.61256	0.49303	14.0245	0.000199669	0.00229535	1.36822
chr18:64001622-64002330	1.80951	1.57325	231.594	2.39267e-44	7.47655e-42	2.59633
chr18:65941489-65941995	1.07039	-0.444186	22.1302	3.17769e-06	5.15517e-05	1.51909
chr18:6745945-6746347	0.943691	-0.955606	11.4704	0.000754385	0.00749154	1.34341
chr18:68532230-68532755	1.66878	-0.935827	34.1674	8.37992e-09	1.93965e-07	1.48196
chr18:69275793-69276216	1.33319	-0.807752	25.0604	7.35008e-07	1.31412e-05	1.48039
chr18:73101416-73101828	1.33185	-1.71541	11.5569	0.000720634	0.00718492	1.55069
chr18:73756120-73756703	1.29259	0.613697	68.5228	8.43326e-16	4.24721e-14	1.68575
chr18:7414341-7414964	1.33674	0.790077	83.1325	1.19992e-18	7.465e-17	1.82083
chr18:75489654-75490160	0.800433	-0.547476	11.781	0.000640364	0.00646905	1.91847
chr18:7576516-7577038	0.980069	-0.842219	12.9074	0.000355247	0.00388104	1.77218
chr18:76130623-76131353	0.43887	1.05234	11.3677	0.00079629	0.00784816	1.77783
chr18:77162385-77163104	1.29159	1.16732	99.1466	1.08471e-21	8.2854e-20	2.06473
chr18:77560502-77561163	1.16641	-0.214695	30.6521	4.65403e-08	9.79163e-07	1.92849
chr18:77658068-77658707	0.390512	1.30495	10.4185	0.00131693	0.0121643	1.03578
chr18:79471532-79472324	0.344977	1.1547	7.5097	0.0063229	0.04465	0.969367
chr18:79791349-79791942	0.509351	0.743591	12.3043	0.000486375	0.00510243	1.11267
chr18:79912409-79913144	0.461782	1.30518	14.6251	0.000145145	0.00172257	1.07404
chr18:80175308-80175923	1.11137	0.801223	56.0085	2.9185e-13	1.15306e-11	1.26488
chr18:8341465-8342147	0.964974	1.17155	59.1202	6.25336e-14	2.65363e-12	2.10482
chr18:8506317-8506755	0.787483	0.198502	20.0258	9.17362e-06	0.00013845	1.28357
chr19:1065574-1066233	0.316862	1.39921	7.38734	0.00676185	0.047037	1.16274
chr19:10919356-10919937	0.577322	1.20428	21.4742	4.41873e-06	7.0316e-05	1.09614
chr19:12231192-12231590	0.618806	-0.18129	9.53369	0.00211227	0.0182809	0.969276
chr19:12750131-12750747	0.79172	1.29829	43.0375	1.17721e-10	3.46214e-09	1.52755
chr19:1421956-1422596	0.650777	1.74559	38.2566	1.1609e-09	3.04602e-08	1.50939
chr19:15401120-15401556	0.533438	0.865982	14.743	0.000136547	0.00163109	0.750235
chr19:15495032-15495738	1.23193	-0.311818	31.2041	3.55206e-08	7.57303e-07	2.02398
chr19:15828358-15829190	0.411022	1.0231	9.81089	0.00182094	0.0161211	1.35056
chr19:15981023-15981521	0.631069	0.20715	12.6708	0.000401366	0.00432645	1.28118
chr19:16403063-16403647	0.660605	1.02882	24.83	8.2431e-07	1.46522e-05	1.09714
chr19:16509139-16509704	0.804617	1.01746	36.4704	2.74647e-09	6.80382e-08	1.89034
chr19:16886372-16886857	1.3064	0.0428083	45.8256	3.13174e-11	9.92126e-10	2.22452
chr19:16986143-16986783	1.0654	0.752002	51.8947	1.79853e-12	6.54179e-11	1.66169
chr19:17357344-17358933	0.674227	1.47323	34.3249	7.76273e-09	1.81051e-07	1.4656
chr19:1773182-1773982	0.969394	1.94677	91.3184	3.26278e-20	2.25995e-18	2.18823
chr19:17915891-17916287	0.602899	-0.107003	9.36632	0.0023107	0.01969	1.52617
chr19:18487489-18488102	0.794446	1.31474	44.9606	4.71886e-11	1.44982e-09	1.48738
chr19:18629620-18630608	1.9945	1.92921	337.504	6.29626e-60	3.46269e-57	2.68302
chr19:18697711-18699186	1.69138	2.80519	376.966	6.59226e-65	4.53185e-62	2.10562
chr19:18768873-18770361	0.492178	1.944	24.5997	9.24446e-07	1.62223e-05	1.02301
chr19:2064967-2065528	0.443697	1.38256	14.4129	0.000162004	0.0019014	1.08718
chr19:2129160-2129707	0.800266	0.978621	35.5085	4.37335e-09	1.05675e-07	1.19217
chr19:21951666-21952214	1.06685	0.124311	34.4983	7.13626e-09	1.67434e-07	1.43276
chr19:2281975-2282560	0.854256	0.845156	37.3243	1.81887e-09	4.61822e-08	1.48557
chr19:24003605-24004747	0.447917	1.01636	11.5713	0.000715189	0.00713839	0.966405
chr19:24153117-24153799	0.69513	0.489284	19.1269	1.44643e-05	0.000211789	1.24525
chr19:2491322-2491753	0.73246	0.872616	28.1649	1.58004e-07	3.08142e-06	1.04172
chr19:2627242-2628117	1.41418	2.59556	247.903	7.10416e-47	2.44188e-44	2.57127
chr19:28465288-28465766	0.539044	-0.0627968	7.84526	0.00526277	0.0384779	1.29501
chr19:2893196-2894083	0.851831	0.299194	25.2867	6.56801e-07	1.18276e-05	1.31532
chr19:29506953-29507746	0.716078	1.58061	41.8124	2.11148e-10	6.0989e-09	1.71912
chr19:29671055-29671937	1.07272	1.01983	63.0653	1.01785e-14	4.61464e-13	1.82019
chr19:31023080-31023651	1.26818	-1.0412	17.8054	2.83305e-05	0.000390296	1.05055
chr19:32227944-32228364	0.564446	0.181154	10.4868	0.00126996	0.0117699	1.34752
chr19:3305104-3305543	0.691769	0.156628	14.7914	0.000133171	0.00159701	1.2236
chr19:3336607-3337391	0.515025	1.15654	17.1203	4.02014e-05	0.000537412	1.49365
chr19:33373399-33374360	0.470531	0.880117	11.761	0.000647129	0.00653019	1.10928
chr19:33679482-33679941	0.840512	0.471588	27.9672	1.7418e-07	3.38249e-06	1.15587
chr19:3429600-3430115	1.53288	0.168375	70.4138	3.57728e-16	1.856e-14	1.95664
chr19:34447658-34448230	1.6367	0.084972	70.9148	2.8516e-16	1.48792e-14	1.54056
chr19:34493022-34493696	0.638873	1.42307	30.1	6.13477e-08	1.26647e-06	1.61942
chr19:3483026-3483463	0.719752	-0.0527352	13.3928	0.000275268	0.00308448	0.89412
chr19:35129701-35130157	1.55155	0.225288	72.7973	1.21855e-16	6.54449e-15	1.74352
chr19:3538501-3538904	0.385928	0.769357	7.338	0.00694756	0.0481341	0.756812
chr19:35388186-35388794	0.782469	-0.14199	15.6715	8.4561e-05	0.00105983	1.11179
chr19:3603181-3603870	0.44734	1.29835	13.8451	0.000217724	0.00248319	1.28128
chr19:36046414-36046851	0.625799	0.276288	13.309	0.00028757	0.00321185	1.01305
chr19:36201664-36202141	1.34732	0.195255	55.4527	3.42079e-13	1.33615e-11	1.92304
chr19:3683230-3683899	0.40739	1.19809	10.972	0.000981672	0.00942048	1.60848
chr19:37116565-37117174	0.694753	0.513013	19.4045	1.25646e-05	0.000185853	1.17786
chr19:38045903-38046402	0.468885	0.325506	7.84309	0.00526901	0.0385134	0.938214
chr19:39568553-39569080	0.589034	0.380644	12.9405	0.000348568	0.00381717	1.72756
chr19:3984138-3984688	0.354926	1.06184	7.25442	0.00727977	0.0498454	0.817072
chr19:40920928-40921688	0.483542	0.632317	10.404	0.00132714	0.0122421	1.32954
chr19:4131028-4131515	0.933246	-0.104339	22.2887	2.9347e-06	4.78354e-05	2.26606
chr19:41319846-41320414	0.893096	1.288	53.2413	9.58421e-13	3.61023e-11	1.38522
chr19:42463897-42464327	1.22563	-0.252613	33.3925	1.22133e-08	2.75505e-07	1.58973
chr19:42926971-42927393	0.989076	-0.157879	23.1299	1.92548e-06	3.22257e-05	1.39875
chr19:43120557-43120948	0.793019	-0.903944	8.70731	0.00329541	0.0264613	1.4776
chr19:43195571-43195984	1.37335	-1.28609	16.7607	4.83272e-05	0.000634623	1.36995
chr19:43302257-43302685	0.879981	0.568955	31.8455	2.59612e-08	5.65227e-07	1.44759
chr19:44430948-44431389	0.600994	-0.247431	8.51526	0.00365622	0.0286802	1.70371
chr19:4448538-4449592	0.471842	1.62226	18.8853	1.63518e-05	0.000236156	1.11375
chr19:449881-450291	0.855155	-0.416727	15.3211	0.000101299	0.00124299	1.37992
chr19:45154228-45155096	1.22844	1.41166	106.584	4.4404e-23	3.76858e-21	1.80289
chr19:45175653-45176141	1.11848	0.0579297	33.0813	1.42104e-08	3.17948e-07	1.51745
chr19:45398612-45399150	1.52059	-0.178563	52.6471	1.26498e-12	4.71333e-11	2.10608
chr19:45804249-45804681	0.477092	0.712397	10.6979	0.00113525	0.0106798	0.919682
chr19:45847464-45848116	0.868991	0.837492	36.6304	2.54583e-09	6.34106e-08	1.31276
chr19:45959094-45959573	0.991407	0.729061	45.1152	4.38527e-11	1.35795e-09	1.33996
chr19:46080619-46081042	0.660074	-0.28289	10.1725	0.00150126	0.0136378	1.04378
chr19:46300613-46301489	1.66356	1.77568	230.078	4.13414e-44	1.24924e-41	2.70984
chr19:47315228-47315804	0.739761	0.973361	30.301	5.52797e-08	1.1455e-06	1.97406
chr19:47902435-47903159	1.91726	0.0522172	91.2748	3.32561e-20	2.29768e-18	2.26759
chr19:48269588-48270222	0.656144	0.651779	18.6415	1.85079e-05	0.000264379	1.65932
chr19:485596-486341	0.547963	1.95933	30.3889	5.29481e-08	1.10217e-06	1.56417
chr19:4934385-4934913	1.76741	0.602904	121.29	8.88117e-26	9.25054e-24	2.00397
chr19:49614134-49614897	0.433038	1.08304	11.5737	0.000714274	0.00713444	1.25509
chr19:49838970-49839624	0.48208	0.799646	11.3104	0.000820767	0.00805189	1.11842
chr19:52026565-52027053	0.803663	0.227106	21.345	4.71542e-06	7.45627e-05	1.43846
chr19:52566545-52567313	0.711541	0.596379	21.6388	4.06753e-06	6.50663e-05	2.41687
chr19:5345847-5346510	0.721941	1.18291	32.3765	2.00563e-08	4.41914e-07	1.90923
chr19:55479482-55480190	0.689753	0.398098	17.0001	4.27787e-05	0.00056965	0.974234
chr19:56026873-56027759	0.730213	1.95525	51.4386	2.22674e-12	7.97277e-11	1.62766
chr19:56119459-56120024	0.551446	0.842789	15.6794	8.42167e-05	0.00105599	1.28583
chr19:57592010-57592507	1.16776	-0.420594	24.8979	9.04545e-07	1.59341e-05	2.24468
chr19:674350-675065	0.991719	0.954135	52.0106	1.70353e-12	6.24581e-11	2.74889
chr19:7391171-7391758	0.492648	0.763404	12.0312	0.000561392	0.00578604	1.59887
chr19:8355549-8356166	0.913473	1.02754	46.0414	2.82749e-11	8.98848e-10	1.65599
chr19:8374020-8374558	0.621416	0.578384	16.3031	6.11098e-05	0.000788549	0.950669
chr2:100067701-100068280	1.23713	-0.225764	33.4007	1.21788e-08	2.75047e-07	1.71423
chr2:100752678-100753132	0.911909	-0.378963	16.3704	5.90375e-05	0.00076396	1.06286
chr2:100840330-100841052	0.848038	-0.0207917	19.4182	1.24781e-05	0.000184673	1.57287
chr2:101080109-101080938	1.79967	1.07379	173.387	6.83502e-35	1.23651e-32	2.74493
chr2:101120494-101121024	1.49154	0.880842	105.019	1.09986e-22	9.13713e-21	2.21011
chr2:101989606-101990159	0.644599	0.158046	13.168	0.000309511	0.00343321	1.56282
chr2:102048352-102049008	3.44995	1.73903	724.629	4.04569e-102	1.11248e-98	3.92046
chr2:102064022-102064700	0.589593	1.12958	21.3963	4.59515e-06	7.28705e-05	1.51357
chr2:102273698-102274367	2.62825	0.764969	254.096	8.0335e-48	2.90665e-45	2.82004
chr2:10270400-10271279	0.853889	1.69147	62.4164	1.37085e-14	6.12939e-13	1.693
chr2:102711117-102711623	1.04847	-0.90703	14.4133	0.000162011	0.0019014	1.34193
chr2:103151062-103151651	1.51654	0.272822	72.4881	1.40094e-16	7.49475e-15	1.9634
chr2:10389477-10390165	1.03835	0.932639	55.2251	3.92979e-13	1.52629e-11	1.44993
chr2:10405334-10406721	0.429781	2.08146	19.7017	1.08085e-05	0.000161529	1.17297
chr2:105266864-105267568	0.55585	0.880377	16.1296	6.68066e-05	0.000856433	2.10172
chr2:106128109-106128554	0.479509	0.387383	8.40627	0.00387868	0.0301288	1.07987
chr2:106554325-106554768	0.963716	-0.176152	21.8819	3.59981e-06	5.79552e-05	1.45589
chr2:108219884-108220585	0.9398	-0.470098	17.281	3.70293e-05	0.000500851	1.76511
chr2:10846028-10846765	1.08476	0.856771	59.8421	4.48155e-14	1.93764e-12	1.59831
chr2:108632255-108632737	0.805254	0.251432	21.4261	4.52676e-06	7.18688e-05	1.17777
chr2:110805331-110806407	1.17988	1.94669	132.985	6.97666e-28	8.60288e-26	1.99929
chr2:111957778-111958246	1.46944	-0.492813	38.1846	1.20178e-09	3.14729e-08	1.57745
chr2:113159199-113159698	0.723659	-0.0230565	14.1749	0.000183453	0.00212583	1.31108
chr2:113240730-113242068	0.270935	1.92081	7.50051	0.00635484	0.044818	1.36029
chr2:113253280-113253813	1.0692	0.174269	33.7804	1.01134e-08	2.30596e-07	1.199
chr2:11539284-11539773	0.909457	0.0765186	22.5659	2.60089e-06	4.27491e-05	1.34511
chr2:11598364-11598778	0.535415	0.484832	11.4855	0.000748286	0.00743366	0.85181
chr2:11697878-11698470	0.376997	1.03806	8.53526	0.00361684	0.028416	1.0174
chr2:116988234-116988627	1.16625	-1.53143	9.70565	0.0019264	0.0169186	1.71589
chr2:11750762-11751327	0.859412	0.048973	20.8827	5.95195e-06	9.30982e-05	1.31678
chr2:118913881-118914454	0.508172	0.902371	14.0519	0.000195371	0.00225065	2.05285
chr2:11899329-11899941	1.33883	0.554291	69.6358	5.0891e-16	2.60341e-14	1.95544
chr2:119524867-119525383	1.03302	0.57986	41.9355	1.99096e-10	5.76289e-09	1.27256
chr2:119649492-119649894	1.03759	-0.226381	24.2814	1.08334e-06	1.87806e-05	1.18688
chr2:120521397-120522604	0.838373	1.88856	67.7315	1.20833e-15	5.92278e-14	1.41583
chr2:120531806-120532569	0.504079	0.737415	11.8485	0.000617995	0.00627766	0.711051
chr2:121072722-121073403	1.23538	1.34138	100.897	6.80504e-22	5.25632e-20	1.8269
chr2:121197326-121197941	1.67719	1.32305	177.603	1.46477e-35	2.74001e-33	2.41102
chr2:121502100-121502732	1.15422	-0.0122047	35.4566	4.48463e-09	1.08079e-07	1.87497
chr2:124048722-124049254	0.821282	-0.986653	8.40872	0.00387352	0.0301142	0.89835
chr2:124639170-124640020	1.76401	-0.131598	71.6409	2.05363e-16	1.08182e-14	1.97093
chr2:127029761-127030237	1.15024	-0.349492	26.5836	3.45142e-07	6.46506e-06	1.45193
chr2:127080793-127081510	0.444114	1.95242	19.7494	1.05505e-05	0.000158103	1.39455
chr2:127508367-127508979	0.834603	-0.336276	14.7501	0.000136049	0.00162655	1.12593
chr2:128376530-128377145	0.305802	1.55464	7.58716	0.00606021	0.0431607	0.92359
chr2:128584484-128585042	1.56106	-0.48617	38.1771	1.34038e-09	3.46734e-08	1.90852
chr2:130194941-130195598	1.59753	-0.440725	45.7696	3.2158e-11	1.01758e-09	2.25966
chr2:131478939-131479499	1.8799	0.450174	114.948	1.27381e-24	1.21622e-22	2.36533
chr2:132525288-132526129	0.671959	1.75371	37.7782	2.11825e-09	5.31943e-08	2.39332
chr2:134865225-134865921	3.20218	1.32629	505.994	2.39474e-81	2.63403e-78	3.43273
chr2:136136093-136136621	1.12704	0.109404	35.8674	3.67612e-09	8.96152e-08	1.36769
chr2:138050884-138051369	1.51312	-1.64206	15.858	7.68193e-05	0.000972998	0.957324
chr2:138072158-138072826	0.608666	0.617992	15.5019	9.22826e-05	0.00114564	1.88649
chr2:141799060-141799604	0.56968	-0.26205	7.47238	0.0064536	0.0453401	1.61785
chr2:14189876-14190335	2.05732	-0.975517	47.2983	1.5607e-11	5.14145e-10	1.84916
chr2:143577449-143577969	1.11452	-0.708695	20.0009	9.28994e-06	0.000140129	1.43474
chr2:144553269-144553793	1.64042	-0.116704	64.0536	6.47192e-15	2.98599e-13	2.32755
chr2:144659631-144660211	1.27188	0.846693	78.7013	8.61645e-18	5.01982e-16	1.95736
chr2:145751621-145752091	1.2364	-0.510374	25.731	5.37799e-07	9.81219e-06	1.59662
chr2:14575875-14576336	1.21715	-0.209904	32.9525	1.51309e-08	3.37718e-07	1.67992
chr2:146844359-146844779	0.964436	-1.15178	9.98604	0.00165825	0.0148318	1.75196
chr2:148254554-148255090	0.505502	1.06479	15.0526	0.000116358	0.00141201	1.0103
chr2:148642825-148643233	1.3548	-1.14718	18.9586	1.57537e-05	0.000228478	1.4149
chr2:149172205-149172932	1.91474	1.10543	196.185	1.11231e-38	2.38955e-36	2.71244
chr2:149422139-149422822	0.580144	0.925402	18.1584	2.36652e-05	0.000329992	2.22464
chr2:150133510-150134018	1.28511	-0.575688	28.5792	1.28826e-07	2.53758e-06	2.25686
chr2:150697449-150698247	1.45232	0.483949	75.8347	3.17377e-17	1.75952e-15	2.04029
chr2:15169446-15170273	0.677334	1.92703	44.8548	4.96181e-11	1.52107e-09	2.40809
chr2:152405105-152405702	1.19417	0.455728	52.4835	1.36552e-12	5.06168e-11	1.98263
chr2:157444268-157444736	1.40686	-0.388721	37.8823	1.39008e-09	3.58579e-08	1.41971
chr2:16068331-16068904	1.67856	0.708534	114.292	1.75521e-24	1.64166e-22	1.97972
chr2:1613746-1614332	1.36496	0.183802	55.038	4.14847e-13	1.60668e-11	1.71275
chr2:16649441-16649964	1.5416	0.319664	76.6569	2.19617e-17	1.23498e-15	2.00072
chr2:167826917-167827380	1.02654	0.113362	30.2266	5.73322e-08	1.18625e-06	1.54062
chr2:168278400-168278960	1.76344	-0.378846	58.0798	1.01153e-13	4.20801e-12	1.7985
chr2:1686649-1687219	0.517272	1.2487	17.4075	3.47228e-05	0.000470812	1.54314
chr2:169305555-169306126	2.6686	-0.753943	78.3092	1.02658e-17	5.93043e-16	2.35498
chr2:170307917-170308313	1.13871	-0.728886	20.0794	8.92864e-06	0.000135124	1.63736
chr2:172772591-172773075	1.05693	-1.02064	13.6054	0.000246424	0.00278282	1.64778
chr2:175626095-175626691	2.16991	-0.248677	89.7253	6.55663e-20	4.42983e-18	2.21222
chr2:17799969-17800605	1.44087	0.359146	68.2955	9.81604e-16	4.88104e-14	1.85475
chr2:179104671-179105237	1.92085	-0.18187	75.7523	5.03448e-17	2.74679e-15	3.04777
chr2:179741181-179741619	1.40564	-1.50908	15.8903	7.55975e-05	0.000958848	2.27496
chr2:180211925-180212317	2.01892	-2.01117	18.7266	1.77244e-05	0.000254111	1.24869
chr2:180730836-180731451	0.869114	-0.291548	16.9302	4.43088e-05	0.000587465	1.73591
chr2:183811910-183812572	0.960989	-0.531152	16.7982	4.74231e-05	0.000623943	1.71132
chr2:184451772-184452269	0.85895	-0.818394	10.9999	0.000967268	0.00929347	1.4926
chr2:188656242-188656953	2.50812	-0.361091	106.98	3.74821e-23	3.21085e-21	2.88813
chr2:189714288-189714744	1.11889	-0.894179	16.1471	6.62865e-05	0.000850559	1.41106
chr2:19029499-19029990	0.669852	-0.193748	10.7177	0.00112337	0.010597	1.28623
chr2:19235205-19235705	0.824159	-0.668029	11.0713	0.000931725	0.00899599	1.46906
chr2:196259919-196260730	0.577517	0.419386	12.424	0.000456769	0.00483644	1.54907
chr2:196601349-196601860	1.09091	0.195718	37.6805	1.53198e-09	3.92971e-08	1.64949
chr2:197059665-197060348	1.48629	-0.43695	40.1275	4.73526e-10	1.31792e-08	1.65658
chr2:197613243-197613888	1.05289	-0.655161	17.829	2.79918e-05	0.000386018	1.80191
chr2:19801141-19801859	0.476119	0.981292	12.5141	0.000435778	0.00464638	1.87983
chr2:1997237-1997872	1.7929	0.749797	132.698	7.85229e-28	9.63939e-26	2.16864
chr2:20092427-20093426	0.334731	1.84174	10.8116	0.00106876	0.0101341	1.75065
chr2:201123855-201124616	0.881772	0.410216	27.6297	2.05754e-07	3.95376e-06	0.84224
chr2:201137961-201138438	0.49533	1.08267	14.6206	0.000145482	0.00172508	1.19935
chr2:202043325-202044014	1.18493	0.984295	78.1905	1.08249e-17	6.22724e-16	2.43253
chr2:202556018-202556610	1.84129	0.524349	119.298	3.01624e-25	2.99425e-23	2.19459
chr2:203578647-203579184	1.37021	-0.455092	35.7604	3.87134e-09	9.41239e-08	1.47513
chr2:20438351-20438969	1.77249	0.658627	127.535	6.60784e-27	7.57094e-25	2.83073
chr2:20474671-20475591	1.1057	1.22173	76.1881	2.65267e-17	1.48449e-15	1.41312
chr2:20539170-20540420	0.982948	2.34998	114.868	1.31773e-24	1.2538e-22	1.64994
chr2:20615678-20616274	0.443935	1.52494	15.377	9.84162e-05	0.00121248	1.65128
chr2:207239119-207239660	0.936517	0.384738	32.6193	1.77979e-08	3.95002e-07	1.7303
chr2:20862814-20863212	1.48826	-1.39552	17.9726	2.60146e-05	0.00036056	1.23716
chr2:209495842-209496344	1.05921	-0.217455	24.7024	8.78914e-07	1.55025e-05	2.29546
chr2:210233474-210234204	1.95529	-0.132099	85.5532	4.11197e-19	2.65425e-17	1.95755
chr2:21095789-21096315	0.798805	-0.912512	8.63543	0.003426	0.0272514	0.938846
chr2:211408239-211408980	1.31308	-1.11354	18.7216	1.77696e-05	0.000254627	1.92121
chr2:215843548-215844033	0.590511	0.206339	11.1442	0.000896128	0.00869197	1.50005
chr2:216933989-216934657	0.767769	1.0523	34.0507	8.8684e-09	2.04412e-07	1.33425
chr2:217195904-217196326	0.642682	-0.286145	9.14905	0.00259693	0.0217185	1.23293
chr2:217249776-217250410	1.26909	0.385192	56.4787	2.12408e-13	8.55166e-12	1.74993
chr2:217687771-217688245	1.15076	-0.0392621	34.4731	7.22418e-09	1.69352e-07	1.70852
chr2:218816240-218817059	1.11206	0.564502	49.1344	6.56844e-12	2.2493e-10	1.4054
chr2:218963934-218964731	0.307377	1.53057	7.39433	0.00673594	0.046928	1.66446
chr2:219125150-219125763	0.738061	0.667662	24.0386	1.22278e-06	2.10544e-05	1.78835
chr2:220992838-220993544	2.13328	0.156872	122.892	4.63722e-26	4.98102e-24	2.6037
chr2:221610482-221611222	2.06037	0.424718	142.902	1.22038e-29	1.645e-27	2.53876
chr2:221942993-221943425	0.850777	-0.57225	12.8965	0.000356672	0.00389506	1.0141
chr2:222452290-222453037	1.63238	0.786955	112.268	8.05221e-24	7.23594e-22	2.2091
chr2:222756993-222757454	1.28475	-0.183273	38.1741	1.20787e-09	3.15722e-08	1.95806
chr2:223230278-223230715	1.12573	-1.3302	11.2833	0.000832626	0.00814789	1.23972
chr2:22482980-22483448	0.82736	-0.981197	8.29241	0.00412583	0.0317333	1.50799
chr2:226738725-226739260	0.815461	-0.0917504	17.242	3.77755e-05	0.000509191	1.14285
chr2:226754991-226755502	2.42126	-1.32679	45.6225	3.44793e-11	1.08785e-09	2.21178
chr2:227817959-227818800	1.46398	1.32888	131.274	1.35049e-26	1.47951e-24	2.28024
chr2:229407067-229407691	1.8984	0.729467	149.881	7.32008e-31	1.06501e-28	2.87345
chr2:229444972-229445476	0.737325	0.341168	18.9815	1.55721e-05	0.000226202	1.96327
chr2:231028995-231029942	0.480124	0.713077	10.8935	0.00102338	0.00978472	0.998928
chr2:231568495-231569330	0.40008	1.49917	12.691	0.000397157	0.00428644	1.2546
chr2:232378131-232378914	0.779439	1.67901	51.5686	2.09518e-12	7.54099e-11	1.92809
chr2:232892691-232893242	0.672094	0.775159	21.9077	3.55341e-06	5.73324e-05	1.01444
chr2:234368830-234369284	0.94842	-0.283327	18.9215	1.60538e-05	0.000232585	1.38127
chr2:234998435-234998982	0.578007	0.650615	14.6126	0.000146086	0.00173149	0.825685
chr2:235086463-235087256	2.31281	1.63069	373.79	7.45196e-65	4.9979e-62	2.5075
chr2:235709252-235709766	0.573305	0.440179	12.7714	0.000380797	0.00412737	1.55497
chr2:23601880-23602611	0.741313	1.64054	46.4573	2.3224e-11	7.49546e-10	1.9303
chr2:236367873-236368325	1.01652	-0.2111	23.7917	1.38315e-06	2.36089e-05	1.23727
chr2:236656433-236657146	0.583878	0.99729	19.4223	1.24517e-05	0.000184382	1.32312
chr2:236802732-236803204	0.75419	-0.13454	14.7315	0.000137362	0.00163798	1.83427
chr2:237025045-237025483	1.35476	-0.00493839	48.0498	1.09473e-11	3.64884e-10	2.06736
chr2:237097904-237098493	2.75491	-0.045686	155.647	7.31139e-32	1.14885e-29	2.97195
chr2:237156329-237156988	1.11392	1.70084	104.089	1.30383e-22	1.07023e-20	2.12362
chr2:237181891-237183021	1.85507	2.08672	326.017	2.50851e-58	1.30149e-55	2.33936
chr2:237234171-237234837	1.15092	0.695937	58.008	1.04569e-13	4.34356e-12	1.75854
chr2:237433077-237433491	0.456969	0.642584	9.27879	0.00242221	0.020425	0.621241
chr2:237433545-237433939	0.637659	0.262326	13.7716	0.000226004	0.00256592	0.997982
chr2:237502351-237502837	1.21681	0.0911078	42.63	1.42947e-10	4.17277e-09	1.96995
chr2:238727787-238728464	1.07409	0.928821	57.6363	1.24201e-13	5.09744e-12	1.77495
chr2:238900325-238900891	0.703647	0.0109064	13.9199	0.00020924	0.00239139	0.96659
chr2:239151817-239152714	0.547591	0.886102	15.731	8.20095e-05	0.00103161	1.02546
chr2:239240407-239241012	1.52624	1.15762	135.846	2.15884e-28	2.74833e-26	2.10439
chr2:239396854-239397269	0.736163	0.424465	20.4894	7.25818e-06	0.000111875	1.01187
chr2:239425459-239426035	0.749865	0.867547	29.1184	9.87996e-08	1.97585e-06	1.58762
chr2:239584365-239584800	0.528368	0.835752	13.4825	0.000264545	0.00297159	0.836252
chr2:240126173-240127232	0.9342	1.26741	57.7149	1.19762e-13	4.92998e-12	1.36412
chr2:24015440-24016081	0.760922	0.325264	19.3948	1.2631e-05	0.000186635	2.10655
chr2:240250919-240251851	0.718805	2.37273	61.8571	1.77241e-14	7.83563e-13	1.9411
chr2:240319678-240320462	0.673665	1.52523	35.078	5.41435e-09	1.29239e-07	1.323
chr2:240463467-240464193	0.421128	1.71688	15.7705	8.03559e-05	0.00101313	1.08179
chr2:240578151-240578907	0.440784	1.66205	16.8407	4.63862e-05	0.000612057	1.34805
chr2:240728519-240729231	0.483309	1.44574	17.5913	3.16018e-05	0.000430831	0.973563
chr2:241249512-241250055	0.524077	0.566921	11.3982	0.000783572	0.00773668	0.588012
chr2:241540013-241541058	0.863453	2.08773	78.0424	1.15658e-17	6.63961e-16	2.13908
chr2:241742039-241742535	0.624938	0.579972	16.517	5.4759e-05	0.000711944	0.964279
chr2:25277006-25277505	0.610718	0.285322	12.3144	0.000484567	0.00508768	0.756053
chr2:25377284-25377721	0.397002	1.10466	9.74544	0.00188581	0.0166045	1.04391
chr2:25618537-25619163	1.42976	-0.1558	47.5253	1.40212e-11	4.63966e-10	1.99291
chr2:25936921-25937693	1.31171	0.544913	65.6579	3.10836e-15	1.47115e-13	1.84328
chr2:26969114-26969631	0.44874	0.888373	10.6084	0.00119045	0.0111344	1.84655
chr2:2710695-2711490	0.867679	0.278925	26.3393	3.89536e-07	7.24726e-06	1.45172
chr2:27725253-27725686	0.979427	-0.460977	17.6793	3.02133e-05	0.000413336	1.35572
chr2:27798869-27799749	0.574398	2.10837	35.9824	3.47717e-09	8.49158e-08	2.62404
chr2:28613981-28614585	0.51368	1.05809	15.2396	0.000105646	0.00129171	1.80762
chr2:29143697-29144122	1.14588	-0.961546	15.5124	9.17846e-05	0.00114049	1.25583
chr2:30156144-30156704	1.05056	-0.318373	23.2619	1.80242e-06	3.03323e-05	1.29675
chr2:30178589-30179281	0.86367	1.49776	56.6241	1.98552e-13	8.04094e-12	1.98814
chr2:33152823-33153525	1.61385	0.0252274	67.6369	1.2615e-15	6.16705e-14	2.34691
chr2:33425470-33425973	0.649403	-0.0378828	11.7014	0.000667777	0.006709	1.19327
chr2:3648717-3649411	0.592562	0.648248	15.3868	9.79214e-05	0.00120746	0.826052
chr2:37391274-37391834	1.02954	0.256119	34.8955	5.88563e-09	1.39882e-07	1.60063
chr2:37583265-37583815	1.15451	-0.734335	19.3587	1.29196e-05	0.000190694	1.74157
chr2:37802921-37803680	1.27365	0.415306	56.2355	2.37783e-13	9.50373e-12	1.90747
chr2:42331981-42332370	1.39943	-0.66448	30.5992	4.77633e-08	1.00412e-06	1.70424
chr2:43131005-43131822	1.09054	2.15375	126.776	9.0529e-27	1.01607e-24	2.17299
chr2:439826-440401	1.18146	0.415727	50.7174	3.1224e-12	1.10077e-10	1.51751
chr2:44102752-44103332	1.94027	0.0969896	100.4	6.31295e-22	4.91766e-20	2.29635
chr2:44297427-44297919	1.12015	-0.0763426	31.9227	2.50011e-08	5.45619e-07	1.3886
chr2:44540261-44540736	1.55856	-1.34569	21.5475	4.25877e-06	6.79279e-05	1.99893
chr2:44959779-44960438	1.81528	1.04779	166.546	9.86731e-34	1.69582e-31	2.1531
chr2:45237808-45238641	0.992423	0.85362	47.8968	1.17669e-11	3.90779e-10	1.24278
chr2:45821907-45822486	0.632767	0.529802	16.836	4.64982e-05	0.000612947	1.3885
chr2:45904161-45904555	0.743719	-0.169772	13.2196	0.00030129	0.00335148	1.2792
chr2:49183517-49183956	1.13703	-1.11458	14.5157	0.000153602	0.00181354	1.61647
chr2:49306709-49307387	2.60734	0.081356	158.72	2.32981e-32	3.72471e-30	2.75593
chr2:49843880-49844339	0.714582	-0.628571	8.79377	0.00314503	0.0255109	1.41587
chr2:53664161-53664662	1.25367	-0.787091	22.2521	2.9891e-06	4.86933e-05	1.88043
chr2:558754-559223	1.00146	-0.222989	22.6428	2.45737e-06	4.05355e-05	1.33582
chr2:56444322-56445010	1.78938	0.68726	132.008	1.04266e-27	1.26304e-25	2.04386
chr2:56672327-56673423	0.420836	1.29138	12.1186	0.000536173	0.00555946	0.834127
chr2:57160834-57161384	1.63839	-0.173816	58.008	1.16274e-13	4.79356e-12	1.54569
chr2:60861642-60862400	0.754932	1.00641	31.3738	3.30683e-08	7.07085e-07	1.21713
chr2:6103949-6104492	0.607954	0.429429	14.5278	0.000152645	0.00180302	1.22565
chr2:61180191-61181026	0.568676	2.36366	39.155	7.53778e-10	2.03809e-08	2.40234
chr2:62424738-62425319	1.38561	0.875907	93.771	1.11811e-20	7.9859e-19	2.05697
chr2:6359845-6360499	0.665204	1.27702	29.878	6.80276e-08	1.3908e-06	2.52649
chr2:64448787-64449279	1.68697	-0.681152	41.4101	2.55896e-10	7.2994e-09	1.76479
chr2:65331357-65331861	0.71235	0.141171	15.4545	9.4561e-05	0.00116917	1.20211
chr2:6645098-6645553	0.830137	-0.810868	10.1593	0.00151203	0.013713	1.38705
chr2:67446474-67446965	1.39715	-1.70851	12.8094	0.000373289	0.00405239	1.45077
chr2:67561420-67562054	0.634311	-0.127282	9.73253	0.00189889	0.0166983	1.87155
chr2:67942209-67942616	0.914192	-1.16369	8.86934	0.00301932	0.0247029	1.41377
chr2:6849255-6849771	0.640161	-0.426712	8.0366	0.0047415	0.0353722	0.982687
chr2:70661368-70662016	2.00043	1.09757	208.981	9.30515e-41	2.36919e-38	2.55841
chr2:71014929-71015348	1.4428	-0.767103	29.3802	8.68684e-08	1.75125e-06	1.31729
chr2:71085558-71086069	0.96064	-0.675481	14.4183	0.000161985	0.0019014	1.38983
chr2:71793363-71793869	1.09274	0.281741	37.3003	2.09791e-09	5.27797e-08	1.20492
chr2:72965585-72966346	1.50449	1.67809	183.559	1.35005e-36	2.67077e-34	2.06367
chr2:75182586-75183037	1.32133	-0.89101	22.1345	3.17092e-06	5.14722e-05	1.40759
chr2:75328087-75328652	0.676742	-0.397916	9.29852	0.0023964	0.0202555	1.12834
chr2:78460926-78461363	1.33222	-1.85132	10.8684	0.00104199	0.00992469	2.05947
chr2:84846592-84847107	0.387558	0.944973	8.19727	0.00434467	0.0329844	1.02964
chr2:84958094-84958851	1.21665	1.00031	79.2249	6.86e-18	4.03932e-16	2.29542
chr2:85449085-85449740	1.78032	1.36036	204.195	5.51662e-40	1.30772e-37	2.54865
chr2:85644783-85645254	0.743984	-0.710301	8.4219	0.00385738	0.0299972	1.04448
chr2:85708680-85709176	4.20979	0.786977	511.715	5.14692e-82	5.89708e-79	3.96454
chr2:85712969-85713626	1.24127	0.981125	81.2576	2.75837e-18	1.68181e-16	1.94955
chr2:86319707-86320154	0.896359	-0.657948	12.8365	0.000368035	0.00400643	1.17933
chr2:870802-871567	1.49936	1.62825	176.066	2.41862e-35	4.46358e-33	2.31428
chr2:88613922-88614462	1.77934	-0.489161	54.5987	5.08968e-13	1.94925e-11	2.01823
chr2:9001234-9001696	2.48446	-0.147947	122.359	5.68315e-26	6.05719e-24	2.67946
chr2:9287184-9288084	0.605916	1.27898	24.5944	9.29271e-07	1.62862e-05	1.68489
chr2:94582892-94583715	1.07124	-0.517677	20.6006	6.86206e-06	0.000106126	1.39414
chr2:94960886-94961367	1.32511	-0.464682	32.0698	2.32685e-08	5.09425e-07	1.41176
chr2:95004300-95004764	0.815556	0.121477	20.5587	7.00846e-06	0.00010833	1.31532
chr2:96121862-96122993	0.997277	2.17905	108.602	1.87688e-23	1.6595e-21	1.51616
chr2:9699194-9700005	2.03372	1.78795	325.191	3.27547e-58	1.66794e-55	2.62006
chr2:9714808-9715306	0.89616	0.658696	34.6165	6.7384e-09	1.58913e-07	1.29917
chr2:98774980-98775453	0.473591	0.379402	8.30666	0.00409403	0.0315295	1.00846
chr2:98916533-98917258	1.00812	-0.546122	18.0648	2.48215e-05	0.000344718	1.05357
chr2:99609719-99610402	1.02308	0.0897536	30.8791	4.16451e-08	8.81568e-07	1.89491
chr20:10084297-10084690	0.712674	-0.672932	8.46817	0.00375069	0.0292669	0.964533
chr20:11196114-11196834	0.569914	0.94571	17.9153	2.67859e-05	0.000370549	2.24061
chr20:121436-121930	1.35994	-0.196582	42.757	1.34556e-10	3.9362e-09	1.81364
chr20:12166035-12166609	1.05349	-0.0146001	29.9372	6.60782e-08	1.35497e-06	1.67249
chr20:12388720-12389307	1.0293	-0.663989	17.1821	3.89498e-05	0.00052297	1.37656
chr20:12737308-12738313	1.08519	0.284434	38.0313	1.29383e-09	3.35956e-08	1.54638
chr20:1291304-1291784	0.96763	0.490845	37.1736	1.95604e-09	4.94823e-08	1.56965
chr20:1327133-1327685	0.556431	0.469733	12.2681	0.0004957	0.00518674	1.32875
chr20:14288472-14289227	1.06727	-0.234807	24.3975	1.02243e-06	1.78168e-05	1.35904
chr20:16204088-16204498	0.746094	-0.375367	11.34	0.000808022	0.00794606	0.88067
chr20:16288365-16288824	2.56849	-1.44628	44.6592	5.4554e-11	1.66311e-09	4.09655
chr20:17587994-17588426	0.885335	-1.22578	8.24616	0.00423078	0.032361	1.11305
chr20:18922325-18922918	1.71069	0.56485	111.049	6.63157e-24	5.97885e-22	1.69591
chr20:19527416-19527819	1.58773	-0.103398	59.5472	5.13456e-14	2.20955e-12	1.54547
chr20:2031945-2032771	1.19538	0.66157	61.5243	2.06534e-14	9.10139e-13	1.69791
chr20:20525337-20525794	0.926662	-0.666483	14.156	0.000185088	0.00214117	1.00546
chr20:2144149-2145139	0.648425	1.58454	34.2679	7.98087e-09	1.85332e-07	1.19196
chr20:21686009-21686488	1.13087	-0.724037	20.0461	9.08025e-06	0.000137192	1.58115
chr20:22288053-22288658	0.813315	0.180095	20.1497	8.61703e-06	0.00013084	1.34586
chr20:22341501-22341984	1.12376	-0.391756	24.0484	1.21874e-06	2.0998e-05	2.16806
chr20:22775585-22776462	1.21684	1.76723	128.49	4.45066e-27	5.1422e-25	2.79685
chr20:23039801-23040378	1.11248	0.475159	46.3673	2.4234e-11	7.80311e-10	1.46595
chr20:23162152-23162812	1.01121	1.18467	62.3871	1.38942e-14	6.20231e-13	1.92457
chr20:23296767-23297416	0.774328	1.06695	35.498	4.39563e-09	1.0612e-07	1.19914
chr20:23445443-23446003	0.554392	0.389285	11.4132	0.000777392	0.00768394	1.81281
chr20:23622824-23623448	1.33344	0.225387	56.5171	2.08653e-13	8.42516e-12	2.46044
chr20:24148368-24148871	1.00412	0.738611	44.5766	5.66233e-11	1.72238e-09	1.39944
chr20:25237536-25238339	0.977803	2.44752	114.743	1.3889e-24	1.30795e-22	2.6913
chr20:25277706-25278463	1.46578	2.06611	206.226	2.79202e-40	6.73464e-38	2.22806
chr20:25868165-25869256	0.968897	2.10531	97.7574	1.9785e-21	1.48647e-19	1.96287
chr20:2610136-2610600	0.938468	-0.139448	21.5796	4.19045e-06	6.68769e-05	1.55386
chr20:31235864-31236326	1.66245	-1.21525	26.0453	4.50889e-07	8.31002e-06	1.58497
chr20:31696071-31696588	0.68594	0.521905	19.4381	1.23528e-05	0.000183016	1.91408
chr20:31712511-31713126	1.23345	0.825242	71.8055	1.91567e-16	1.01302e-14	2.0603
chr20:32204078-32204611	0.559997	0.329049	11.0066	0.000963838	0.009267	0.994958
chr20:32634280-32634922	1.26838	-0.0787614	40.5481	3.86484e-10	1.08666e-08	1.41872
chr20:34270280-34270687	0.850124	-0.0885433	18.919	1.60742e-05	0.000232758	1.08837
chr20:34771719-34772205	0.875433	-0.555854	13.9334	0.000207776	0.00237663	0.931931
chr20:34861500-34861935	0.683681	0.0407487	12.8533	0.000364817	0.00397611	0.564679
chr20:35305271-35306250	0.250536	2.28569	7.27043	0.00721042	0.0495456	1.90736
chr20:35883732-35884544	1.59128	2.34079	278.698	1.63178e-51	7.12235e-49	3.21929
chr20:36060541-36061147	1.51003	0.163078	66.4251	2.19055e-15	1.05307e-13	1.6826
chr20:36261467-36261886	0.510319	0.566456	10.6888	0.00114071	0.0107238	1.01221
chr20:37990609-37991003	1.16896	-0.262078	30.3796	5.31893e-08	1.10552e-06	1.97452
chr20:38245536-38246146	0.720649	1.02996	30.0681	6.19667e-08	1.27733e-06	1.40576
chr20:38870722-38871461	1.35608	1.25465	114.04	1.95176e-24	1.81931e-22	2.02354
chr20:38949427-38950014	1.18669	0.500168	53.0562	1.04493e-12	3.91998e-11	1.75951
chr20:39271069-39271687	0.903548	0.706253	38.1383	1.22887e-09	3.20298e-08	1.54627
chr20:39632583-39632982	0.771013	-0.757292	9.24988	0.00245987	0.0207044	0.99616
chr20:39861423-39861835	0.836108	-0.977733	8.23308	0.00426309	0.0325178	0.62101
chr20:40493483-40494011	0.77681	0.138786	18.1596	2.36507e-05	0.000329959	1.23856
chr20:41163437-41164383	0.510282	1.43027	19.4512	1.23282e-05	0.00018275	1.08261
chr20:4170668-4171402	0.390836	0.990568	8.86932	0.00301936	0.0247029	1.30758
chr20:41726602-41727004	0.60647	0.128191	11.1444	0.000896029	0.00869197	1.14623
chr20:42594704-42595138	0.904544	-0.411061	16.6899	5.01133e-05	0.000657137	1.60828
chr20:43849710-43850229	1.26762	-0.280818	35.3552	4.71042e-09	1.13223e-07	1.79979
chr20:44187253-44187964	1.23541	1.31988	101.995	3.17596e-22	2.53874e-20	2.17688
chr20:44637802-44638313	0.549874	0.457879	11.9713	0.00057933	0.00595084	0.595082
chr20:44713759-44714814	1.09992	1.48514	88.3184	1.21607e-19	7.98077e-18	1.68945
chr20:45104753-45105186	0.608712	-0.099288	9.64543	0.00198952	0.0174007	1.19504
chr20:45449446-45449848	1.03589	-0.0179822	29.2299	9.35279e-08	1.87588e-06	1.52416
chr20:45667028-45667503	1.45288	-0.614842	34.6225	6.71888e-09	1.58589e-07	1.58943
chr20:47317073-47317837	0.983626	1.39101	68.133	1.00671e-15	4.98173e-14	1.97364
chr20:47333987-47334590	3.27083	0.709908	344.9	6.01607e-61	3.5963e-58	3.78768
chr20:47979355-47979906	0.689468	0.322857	16.6363	5.15095e-05	0.000673838	1.36036
chr20:48305143-48305569	1.50247	-0.694455	34.3716	7.89927e-09	1.83768e-07	1.47589
chr20:48367409-48367987	0.541361	0.141127	9.13229	0.00262046	0.021882	1.22316
chr20:48679136-48679751	0.48795	0.820599	12.2095	0.000511189	0.00533056	1.1822
chr20:48948378-48948993	0.637245	-0.0580711	10.6723	0.00115093	0.0108015	1.30932
chr20:50395128-50395822	2.08224	1.65956	326.417	2.20473e-58	1.16588e-55	2.57068
chr20:50415346-50416046	0.803378	1.43722	46.6592	2.11086e-11	6.83678e-10	1.53542
chr20:50422284-50422967	1.79201	0.951601	149.771	1.3605e-30	1.94849e-28	2.37398
chr20:51308395-51309101	0.984581	0.133358	29.3369	8.87345e-08	1.78625e-06	1.12184
chr20:51335301-51335877	1.43147	0.824992	93.8839	1.06443e-20	7.67601e-19	2.40976
chr20:51631404-51631960	0.668022	0.449242	17.1359	3.98819e-05	0.00053392	1.6975
chr20:52948508-52948962	0.806961	-0.483132	12.5634	0.000424595	0.00453947	1.14008
chr20:54050951-54051481	1.66589	0.18778	79.2165	6.84648e-18	4.03932e-16	1.82301
chr20:5477312-5477843	0.672472	0.00388666	12.9391	0.000348813	0.00381833	1.13828
chr20:5486202-5487099	0.926415	1.34167	59.358	5.6033e-14	2.39254e-12	1.83208
chr20:54999000-54999828	3.25805	0.563985	303.471	3.98275e-55	1.92136e-52	3.80598
chr20:55648659-55649145	1.0689	-0.776964	16.9744	4.33183e-05	0.000575721	1.82416
chr20:5766072-5766560	1.00939	-0.327468	21.9022	3.56318e-06	5.73992e-05	1.27689
chr20:58017469-58018139	0.693161	1.34944	33.7269	1.038e-08	2.36281e-07	1.59388
chr20:58031380-58032148	1.94793	1.22448	209.492	2.10467e-40	5.26129e-38	2.27715
chr20:59048017-59048456	0.465365	0.397839	8.13878	0.00448503	0.0338498	1.3262
chr20:59124145-59124993	0.730648	1.29947	36.8062	2.33543e-09	5.83816e-08	1.39168
chr20:59214554-59214948	0.73454	-0.371467	11.2648	0.000840781	0.00821063	1.39528
chr20:59299808-59300310	1.09912	0.814984	59.1353	6.20987e-14	2.63924e-12	1.7999
chr20:5945920-5946464	1.71788	-0.101188	65.2216	3.92842e-15	1.84972e-13	1.96278
chr20:59812052-59812696	1.03158	1.54201	81.3056	2.8461e-18	1.72764e-16	1.55604
chr20:59820317-59820979	0.461484	0.983264	12.0709	0.000549788	0.00568562	1.06719
chr20:60279169-60279773	0.513215	0.440815	10.0925	0.0015667	0.0141111	1.41511
chr20:60465335-60466436	0.672526	1.12817	27.8665	1.83203e-07	3.5452e-06	1.64235
chr20:60713375-60714004	1.58233	-0.41417	45.5152	3.62774e-11	1.14007e-09	2.34308
chr20:60986671-60987125	0.627216	0.332173	14.2019	0.000180736	0.00209699	1.14999
chr20:60995587-60996251	1.24569	1.17058	95.9017	4.42461e-21	3.21873e-19	1.86541
chr20:61149098-61149675	0.759229	-0.0402483	15.5813	8.85833e-05	0.0011057	1.44111
chr20:61185780-61186446	0.79568	0.69767	27.7855	1.90756e-07	3.67841e-06	2.0676
chr20:61556070-61556768	0.496707	0.814026	12.4623	0.0004477	0.00475451	1.53448
chr20:62159387-62160099	0.724211	0.848802	27.2012	2.54269e-07	4.83199e-06	1.04094
chr20:62623467-62624467	0.40825	1.89244	16.2675	6.22383e-05	0.000801981	1.61731
chr20:62735510-62736179	0.409746	0.958474	9.61597	0.00202116	0.0176326	0.983456
chr20:63212705-63213495	0.430452	0.761	9.11359	0.00264696	0.0220698	0.820203
chr20:63350080-63350692	0.593552	0.925558	18.8511	1.66381e-05	0.000240039	0.764969
chr20:64080099-64080977	0.644876	0.49422	16.3998	5.81507e-05	0.000753548	1.06907
chr20:9344500-9345041	1.12468	-0.823267	17.7358	2.93545e-05	0.000402789	1.49177
chr20:9594124-9594670	0.66387	-0.156941	10.9296	0.00100397	0.00962259	1.68827
chr20:992507-992898	0.469567	0.467144	8.49333	0.00369992	0.0289693	0.688694
chr21:10681298-10681787	1.65836	-0.425857	48.6223	8.35911e-12	2.82382e-10	1.42369
chr21:14548729-14549150	1.28701	-1.16172	16.5794	5.30333e-05	0.000691798	1.18536
chr21:14781498-14782091	1.50127	-0.753923	31.4209	3.22592e-08	6.93018e-07	1.42735
chr21:19912666-19913073	0.84795	-1.08145	8.30316	0.00410183	0.0315679	1.33388
chr21:21364894-21365326	1.23233	-1.17002	15.7982	7.92196e-05	0.00100109	1.29925
chr21:21674113-21674560	0.915753	-0.915748	11.0359	0.000949018	0.00914369	0.888943
chr21:24685559-24686144	1.48921	-0.861352	28.6446	1.24744e-07	2.46777e-06	1.76367
chr21:25296114-25296768	1.72334	0.762059	120.746	4.99276e-24	4.53105e-22	2.10242
chr21:26199297-26199838	0.877051	-1.31024	7.41832	0.00664786	0.0464556	1.53734
chr21:28162587-28163035	0.924069	-0.758957	12.6425	0.000407362	0.00438077	1.28053
chr21:28186710-28187113	1.21338	-1.5328	11.6142	0.000699192	0.00699141	1.58872
chr21:28487327-28487858	0.987418	-0.400537	19.3352	1.30143e-05	0.000191886	1.51174
chr21:28805857-28806293	1.01053	-1.22503	9.96446	0.00167747	0.0149958	1.81438
chr21:30882861-30883378	0.888298	-0.284459	17.2018	3.85597e-05	0.000518238	1.05581
chr21:32411611-32412104	0.545913	0.693259	13.7749	0.000225621	0.00256263	0.930237
chr21:32529508-32530010	0.687634	0.24946	15.4651	9.4047e-05	0.00116386	1.07587
chr21:34965532-34966034	1.29289	0.096562	46.998	1.9326e-11	6.28906e-10	1.90505
chr21:35303022-35303478	0.565683	-0.173601	8.12823	0.00451086	0.0339741	1.60074
chr21:35525269-35525857	0.940209	0.397199	31.8741	2.56015e-08	5.58278e-07	1.77579
chr21:35529721-35530348	0.664246	-0.00760129	11.7452	0.000652539	0.00657994	0.931628
chr21:35924615-35925260	1.36926	0.3633	63.7147	7.55847e-15	3.46405e-13	1.4916
chr21:36612846-36613371	0.741259	0.530827	21.6983	3.94764e-06	6.32957e-05	1.00409
chr21:37658857-37659630	1.74948	1.80114	253.091	1.14288e-47	4.08142e-45	2.67523
chr21:37871153-37871764	1.02974	0.408308	38.3545	1.10746e-09	2.91416e-08	1.3076
chr21:38787584-38788065	0.471755	0.237027	7.38355	0.00678134	0.0471487	1.30233
chr21:38814821-38815216	0.574194	-0.105819	8.65466	0.00339055	0.0270477	1.15749
chr21:40936701-40937393	1.05111	0.688775	48.3037	9.71251e-12	3.25701e-10	2.10146
chr21:41641668-41642327	0.535813	0.521555	11.5156	0.000736492	0.00733239	1.61691
chr21:41828116-41828627	0.705578	0.702562	23.3169	1.75353e-06	2.95639e-05	1.15288
chr21:42952844-42953275	0.857551	-0.837442	9.57094	0.00207051	0.0179849	0.850112
chr21:43348685-43349599	0.490505	1.77022	22.1429	3.15756e-06	5.13159e-05	1.56164
chr21:43585927-43586476	1.49588	0.314482	72.0198	1.73063e-16	9.22266e-15	2.05716
chr21:43953039-43953752	0.467912	0.518718	8.77177	0.00318263	0.02574	0.897291
chr21:44005326-44006549	1.63296	1.76865	218.661	2.62691e-42	7.15195e-40	2.43078
chr21:45049800-45051721	0.620082	1.9846	38.5823	9.92535e-10	2.63953e-08	1.23528
chr21:45370658-45371255	0.55666	0.472572	12.0481	0.000556423	0.00574559	1.06095
chr21:45386539-45387198	0.489387	1.32085	16.8241	4.67824e-05	0.000616398	1.16735
chr21:45420040-45420931	0.729026	1.7192	45.9922	2.89411e-11	9.17903e-10	1.33187
chr21:45427516-45428323	0.460441	2.30546	25.046	7.4028e-07	1.32269e-05	1.98085
chr21:45568535-45569047	0.92228	-0.1808	20.3274	7.8767e-06	0.000120732	1.03334
chr21:45698438-45698905	1.04381	0.246717	35.3796	4.65502e-09	1.11989e-07	1.33784
chr21:45931427-45932895	1.62812	2.25176	280.859	7.82301e-52	3.46963e-49	2.29567
chr21:9097315-9098000	1.16479	-1.06744	14.5803	0.000148549	0.00175842	0.726816
chr21:9778570-9779039	1.05968	0.476472	44.1133	7.0563e-11	2.13224e-09	1.3455
chr22:15417863-15418429	1.7491	-0.705783	46.9786	1.81513e-11	5.93488e-10	2.0512
chr22:15936165-15936825	0.881609	-0.200549	18.3856	2.108e-05	0.000298178	1.30833
chr22:17570674-17571418	1.84699	1.69741	263.723	2.80058e-49	1.05494e-46	2.37587
chr22:17786429-17787241	0.454391	1.12038	12.4356	0.00045433	0.00481433	1.00951
chr22:19455565-19456032	0.501772	0.581623	10.8815	0.00102987	0.00983649	0.965927
chr22:19599760-19600337	0.684602	0.251776	14.8987	0.000126268	0.00151886	1.08189
chr22:19607187-19607999	1.19053	1.81353	128.96	3.66569e-27	4.28932e-25	2.07046
chr22:20010219-20011142	0.412086	2.59046	22.0521	3.36303e-06	5.4366e-05	2.10014
chr22:20141356-20142205	0.542433	1.98549	30.1325	6.00406e-08	1.24135e-06	1.31195
chr22:21066459-21067115	1.16873	0.547525	54.4678	5.40977e-13	2.06322e-11	1.30669
chr22:22086804-22087436	0.738977	0.684033	24.2823	1.08284e-06	1.87806e-05	1.34007
chr22:22358144-22358704	1.83054	0.313694	101.249	4.37898e-22	3.45023e-20	2.22558
chr22:22703278-22704189	0.875156	1.21585	48.8457	7.52442e-12	2.56073e-10	1.8029
chr22:23054323-23054752	0.864622	0.297861	24.7197	8.70798e-07	1.53692e-05	1.43628
chr22:23315299-23315851	0.767361	0.257839	20.3225	7.89645e-06	0.000120967	1.90848
chr22:23629109-23629685	1.77638	0.463047	114.856	1.32439e-24	1.2558e-22	2.43248
chr22:23742726-23743315	0.768121	1.17444	37.3338	1.81057e-09	4.6014e-08	1.41537
chr22:24245386-24246114	0.530997	1.08347	17.1903	3.87867e-05	0.000521034	1.31116
chr22:24808678-24809231	0.759112	0.729475	26.9847	2.82996e-07	5.34833e-06	1.13106
chr22:26210205-26210624	1.0021	-1.00541	12.4209	0.000457527	0.00484073	1.21627
chr22:26550944-26551587	0.745691	-0.144768	14.1397	0.000186709	0.0021581	0.569843
chr22:27452916-27453446	0.890076	0.201682	23.997	1.24924e-06	2.14966e-05	1.84473
chr22:27456991-27457383	0.641984	-0.05754	11.3391	0.000808411	0.00794606	1.42138
chr22:27866140-27866592	1.39564	-1.37153	17.7471	2.9185e-05	0.000401065	2.33098
chr22:29563647-29564217	1.35882	0.105358	51.5514	2.17418e-12	7.8049e-11	1.68822
chr22:30080773-30081389	1.30234	0.287773	56.3171	2.28953e-13	9.17749e-12	2.08382
chr22:30290807-30291490	0.416105	1.74264	15.6104	8.72612e-05	0.00109069	1.39849
chr22:30422783-30423595	0.825926	1.71541	59.1004	6.31075e-14	2.6708e-12	1.64428
chr22:30462933-30463907	0.69905	0.578332	20.8125	6.16632e-06	9.62324e-05	1.39444
chr22:31586185-31586598	0.53747	-0.0192942	8.10577	0.00456631	0.0342978	0.990401
chr22:32136063-32136470	0.588829	-0.130986	8.8245	0.00309329	0.025158	0.992764
chr22:34019181-34019604	1.07015	-0.324875	25.3943	6.22601e-07	1.12264e-05	1.47552
chr22:34236423-34236904	1.01493	-0.376912	20.7124	6.48554e-06	0.000100757	1.15119
chr22:36268820-36269454	1.36065	0.358837	61.5594	2.2326e-14	9.82273e-13	1.67772
chr22:37122498-37122984	0.380186	0.903772	7.73299	0.00559556	0.0404487	0.934779
chr22:37724408-37725240	2.73377	1.26259	378.539	1.743e-65	1.22895e-62	3.11458
chr22:37992706-37993167	0.499187	0.82847	12.4227	0.000457177	0.0048389	1.57245
chr22:38570830-38571486	0.616288	0.0247196	10.4553	0.00129136	0.0119497	1.03516
chr22:39466592-39467065	0.552312	0.81869	14.9361	0.000123575	0.00148907	1.10855
chr22:39743631-39744049	1.29558	-0.819714	23.5056	1.59569e-06	2.7052e-05	1.17859
chr22:41417818-41418462	0.374291	1.19417	9.11264	0.00264831	0.0220743	1.13815
chr22:42990844-42991379	1.16535	0.438035	50.0069	4.35833e-12	1.51703e-10	1.66534
chr22:43882928-43883464	0.776465	1.03231	35.2424	4.97478e-09	1.19161e-07	1.62032
chr22:44025708-44026113	0.575136	0.543896	13.6093	0.000245918	0.00277825	1.07202
chr22:44639055-44639557	0.478841	0.634104	10.213	0.00146917	0.0133861	0.902633
chr22:44822542-44823283	1.34066	1.52354	137.197	1.24284e-28	1.59699e-26	2.15707
chr22:45207812-45208449	0.404192	1.00919	9.53161	0.00211462	0.0182809	0.750356
chr22:45518433-45519029	0.70535	0.845492	25.1263	7.11305e-07	1.27423e-05	1.13606
chr22:45526636-45527366	1.47347	1.20505	129.077	3.49182e-27	4.10334e-25	2.18195
chr22:46105011-46105755	0.605069	1.1627	23.1173	1.93765e-06	3.24097e-05	1.06606
chr22:46196214-46196642	0.621009	0.610108	16.45	5.66726e-05	0.000735087	1.01722
chr22:46347879-46348473	0.71328	1.03657	28.8586	1.12268e-07	2.2306e-06	1.11282
chr22:46685926-46686406	0.690817	0.478805	18.7688	1.73483e-05	0.000249499	1.21406
chr22:46881400-46881816	0.58335	0.681417	15.5227	9.12953e-05	0.00113594	1.02394
chr22:47065600-47066203	0.621909	0.842826	19.7156	1.07331e-05	0.000160576	1.42996
chr22:47129748-47130476	0.332039	2.95644	16.8538	4.60777e-05	0.000608863	3.74378
chr22:47160360-47160935	0.671053	0.357228	16.2574	6.25624e-05	0.00080578	0.915638
chr22:47195701-47196277	0.635421	1.30563	28.178	1.56987e-07	3.06593e-06	1.26625
chr22:47199250-47199698	0.504763	0.991519	14.5888	0.000147897	0.0017522	1.13695
chr22:47292457-47292974	0.782658	0.431739	22.4564	2.698e-06	4.42658e-05	1.19647
chr22:47296886-47297498	0.553249	0.837903	15.7353	8.18286e-05	0.0010298	1.36644
chr22:47474696-47475353	1.71479	0.42385	100.227	6.80291e-22	5.25632e-20	2.14596
chr22:48536755-48537585	0.387424	1.10728	8.96351	0.00286983	0.023691	0.961658
chr22:48653420-48654426	0.302264	1.66693	7.89998	0.00510799	0.037556	0.766146
chr22:48803476-48804704	0.402974	2.07995	17.7926	2.85166e-05	0.000392467	1.18625
chr22:48973096-48973617	0.4975	0.255904	8.22237	0.00428581	0.0326367	0.881302
chr22:49017437-49017936	1.29672	0.216326	53.517	8.42705e-13	3.18307e-11	2.23109
chr22:49525531-49526086	0.630296	0.549448	16.391	5.8416e-05	0.000756629	1.01982
chr22:49593087-49593518	0.461128	0.62498	8.86503	0.00302943	0.0247632	0.809235
chr22:49734208-49734601	1.20962	0.159839	43.3827	9.98792e-11	2.96917e-09	1.42106
chr22:49949012-49949977	0.67055	1.6118	37.1681	1.96124e-09	4.95682e-08	1.16571
chr22:49971525-49972242	0.604401	0.515433	14.7333	0.000137237	0.0016372	0.865149
chr22:50212903-50214064	1.15275	0.845901	65.0873	4.03377e-15	1.89284e-13	1.48616
chr22:50310114-50310713	0.685666	1.42374	34.1058	8.63453e-09	1.99188e-07	1.47879
chr22:50640868-50641363	0.94637	0.447996	34.2717	7.96602e-09	1.85165e-07	1.53146
chr3:100941053-100941483	1.10483	-1.12713	12.9466	0.000347464	0.0038066	1.41629
chr3:102130113-102130775	1.34073	0.0470626	48.2616	9.90728e-12	3.31424e-10	2.035
chr3:10213053-10213554	0.945095	-0.262108	19.8135	1.02137e-05	0.000153402	1.39796
chr3:102667015-102667470	1.24711	-0.792689	22.9468	2.11021e-06	3.51464e-05	1.79734
chr3:10393401-10394366	1.23903	1.68336	126.208	1.20626e-26	1.33212e-24	1.84612
chr3:105792190-105792907	2.15126	0.682097	178.35	1.00051e-35	1.89737e-33	2.76449
chr3:106726231-106726831	2.15805	-0.767344	64.2585	5.89252e-15	2.72782e-13	2.41882
chr3:107030236-107030780	0.637984	-0.0472133	10.5863	0.00120453	0.0112431	1.19482
chr3:107106182-107106665	0.53802	0.0323676	8.34817	0.00400285	0.0308926	1.55798
chr3:107217020-107217449	0.74546	-0.976179	7.27814	0.00717991	0.0494077	1.19026
chr3:108744397-108744849	0.61941	-0.0163179	10.3585	0.00135961	0.0125039	0.96439
chr3:10902932-10904327	0.320988	1.97873	10.8161	0.00106623	0.0101135	1.53646
chr3:109099311-109099898	1.22159	-0.742644	22.7181	2.36637e-06	3.9199e-05	1.69551
chr3:10944057-10944608	1.09831	0.507747	46.2034	2.61877e-11	8.38188e-10	1.78972
chr3:112112438-112112871	0.820736	-1.02636	8.17663	0.00439367	0.0332921	1.14423
chr3:113200266-113200730	0.916294	-1.10658	10.1623	0.00150946	0.0136942	1.1492
chr3:113260392-113261171	2.21245	0.770676	200.17	2.48604e-39	5.4689e-37	2.53148
chr3:114212333-114212918	0.616321	0.620222	17.2426	3.77645e-05	0.000509191	1.47254
chr3:114745836-114746375	1.70995	-0.37775	55.0122	4.19859e-13	1.62153e-11	2.28414
chr3:117610019-117610645	1.92979	-0.431664	64.9068	4.38057e-15	2.04859e-13	2.0693
chr3:117699579-117699970	1.15595	-1.81934	8.55562	0.00357719	0.0281689	1.65927
chr3:118932129-118933243	1.14341	-0.807534	18.8382	1.67473e-05	0.000241488	1.54421
chr3:119329568-119330018	0.719871	0.350738	18.5435	1.9453e-05	0.00027673	1.3181
chr3:119635666-119636085	0.706002	0.56404	20.9585	5.72881e-06	8.98636e-05	1.13794
chr3:120556030-120556650	0.5062	0.20217	8.04974	0.0047206	0.0352449	1.53827
chr3:12143967-12144552	0.889434	0.111155	23.1357	1.91985e-06	3.21546e-05	1.39351
chr3:123046266-123046687	0.836485	-0.0321044	19.2696	1.34542e-05	0.000197723	1.61361
chr3:123419945-123420523	0.396426	0.910093	8.59325	0.00350508	0.027744	1.28111
chr3:12508100-12508710	0.471903	0.441603	8.45983	0.00376767	0.0293827	1.39605
chr3:125622302-125622759	1.03435	-0.491857	19.048	1.50552e-05	0.000219506	1.37221
chr3:126056695-126057763	0.670202	2.04082	47.1456	1.67743e-11	5.49772e-10	1.39462
chr3:126309550-126310301	0.574738	0.960645	18.2793	2.22527e-05	0.000312355	1.06229
chr3:126347285-126348158	0.890078	1.58087	62.1294	1.56396e-14	6.94762e-13	1.51688
chr3:126355767-126356547	0.472571	1.29735	15.6	8.77339e-05	0.0010961	1.26406
chr3:126765306-126765894	1.3998	0.819961	93.8798	1.06635e-20	7.67601e-19	2.00385
chr3:127031526-127032162	0.473006	1.58281	18.1054	2.4322e-05	0.000338294	1.07284
chr3:130473445-130473928	1.05361	-0.504022	20.952	5.74759e-06	9.01067e-05	1.62147
chr3:13053075-13053774	1.71915	1.0047	155.41	8.03555e-32	1.25546e-29	2.04553
chr3:131178823-131179260	1.03881	-0.85202	15.4685	9.38808e-05	0.00116233	1.60441
chr3:131216772-131217504	1.18725	0.159711	41.4847	2.48623e-10	7.11409e-09	2.08212
chr3:131386243-131386942	2.29277	1.51866	337.673	5.96755e-60	3.34889e-57	2.5099
chr3:133799812-133800227	0.689732	0.0233281	13.0495	0.000329277	0.00362759	1.14817
chr3:133977446-133978077	0.772711	1.05196	35.0412	5.4844e-09	1.30685e-07	1.33444
chr3:134079054-134079555	0.686035	0.0314912	13.0803	0.000324022	0.00357399	1.0411
chr3:135148314-135148970	1.68698	0.194316	86.3455	2.89881e-19	1.87556e-17	1.58397
chr3:13588174-13588844	0.503438	0.470675	9.83432	0.00179826	0.0159432	1.33251
chr3:138187891-138188305	0.833129	0.0980387	20.7693	6.30211e-06	9.81843e-05	1.40188
chr3:139064592-139065013	1.91379	-1.78656	20.2521	8.18237e-06	0.00012493	1.73823
chr3:140337243-140337683	0.914135	-0.867584	11.8709	0.00061116	0.00622433	0.885036
chr3:140595278-140595838	1.91802	-0.607605	56.5067	2.0967e-13	8.4538e-12	2.01001
chr3:14125730-14126314	0.48686	1.16857	15.0464	0.000116729	0.00141527	1.23453
chr3:141274669-141275547	1.56274	2.04168	239.634	1.33869e-45	4.3823e-43	2.45919
chr3:141338719-141339243	0.738591	-0.107069	14.2827	0.000173317	0.00202201	1.56718
chr3:14288816-14289269	0.954646	-0.59428	15.7856	7.97361e-05	0.0010067	1.12804
chr3:14295690-14296228	1.12699	-0.0649684	31.8894	2.5647e-08	5.58828e-07	1.8499
chr3:143127594-143128311	2.29109	1.45372	333.938	2.53178e-59	1.36508e-56	2.93283
chr3:143608992-143609487	2.6515	-0.681488	92.0862	2.33234e-20	1.63609e-18	3.43165
chr3:14378105-14378828	0.8532	1.18106	45.3779	3.87175e-11	1.20983e-09	1.33655
chr3:145543768-145544236	1.27797	-1.45231	12.2062	0.000512072	0.00533774	1.48398
chr3:149373751-149374155	1.77094	-1.00113	34.6264	6.70632e-09	1.58428e-07	1.87418
chr3:15014811-15015281	1.29702	-0.179034	37.8593	1.40551e-09	3.62219e-08	2.01158
chr3:150371728-150372317	0.656792	-0.455825	8.53581	0.00361576	0.0284156	1.66767
chr3:15177738-15178235	0.918789	0.633054	37.128	1.99953e-09	5.04432e-08	1.44074
chr3:15430505-15430942	0.873489	-0.944797	10.0934	0.00156595	0.0141111	1.1636
chr3:155233129-155233691	1.37746	-0.506998	32.6186	1.78814e-08	3.96534e-07	1.87526
chr3:156513500-156513972	1.14275	-0.480293	22.9652	2.09086e-06	3.48452e-05	1.42942
chr3:156602407-156603096	1.19837	0.00400518	38.1302	1.23368e-09	3.21247e-08	1.67045
chr3:156668228-156668966	1.53412	-0.127665	53.1216	1.0135e-12	3.81248e-11	1.8752
chr3:156674023-156674573	0.356246	1.19718	8.48405	0.00371857	0.029086	1.06086
chr3:156816754-156817499	0.845183	1.752	62.8867	1.10474e-14	4.98004e-13	2.28751
chr3:156906272-156906842	3.04563	-0.243077	154.455	4.02327e-31	5.98011e-29	3.17557
chr3:15781870-15782297	1.20915	-1.51256	11.6875	0.000672689	0.00675095	1.84984
chr3:159854526-159855227	0.480861	0.5624	9.18481	0.00255045	0.0213883	1.91216
chr3:16056137-16056538	1.32138	-0.754916	26.0265	4.54873e-07	8.36661e-06	1.47984
chr3:16060275-16060831	0.702422	0.174935	15.5552	8.97781e-05	0.00111859	2.23811
chr3:162525001-162525539	1.84589	-0.861963	42.3064	1.66798e-10	4.85355e-09	1.71181
chr3:165459857-165460402	1.07596	-0.461856	22.1488	3.1482e-06	5.11942e-05	1.18244
chr3:165749909-165750318	0.980103	-1.22447	10.0066	0.00164012	0.0146857	1.79253
chr3:169699487-169699982	0.591906	0.351033	12.2051	0.000512371	0.00533883	1.0103
chr3:17140510-17141104	0.631331	0.199976	12.5217	0.000434056	0.00463161	1.03584
chr3:172140597-172140996	1.15393	-0.680249	21.7275	3.89026e-06	6.24485e-05	1.79322
chr3:177592591-177593023	2.00817	-0.734693	53.7082	7.84129e-13	2.96997e-11	2.80961
chr3:177807050-177807462	1.96541	-1.12824	37.0889	2.03755e-09	5.13552e-08	2.23376
chr3:179454916-179455321	0.78887	-0.884833	8.44672	0.00379454	0.0295577	1.22349
chr3:180040916-180041464	1.62221	-0.171187	60.657	3.07833e-14	1.34208e-12	1.96584
chr3:183370551-183371474	2.17006	2.41303	487.551	1.24378e-77	1.26672e-74	3.71757
chr3:183765260-183765868	1.63046	0.713163	113.787	2.0799e-24	1.9322e-22	2.00938
chr3:183924972-183925587	0.738552	0.629527	22.6646	2.43062e-06	4.01666e-05	1.43722
chr3:183998540-183999032	1.87481	-0.931714	40.6494	3.70611e-10	1.0431e-08	2.10868
chr3:185162704-185163176	0.828876	0.356455	23.9643	1.269e-06	2.18025e-05	1.26884
chr3:185658392-185658991	1.36275	1.45884	130.358	2.05739e-27	2.45974e-25	2.35203
chr3:186438043-186438760	2.28236	-0.0894748	105.846	6.08659e-23	5.13402e-21	2.12095
chr3:18772822-18773352	0.959678	0.343242	31.5825	2.95213e-08	6.36188e-07	1.3293
chr3:188061050-188061651	1.52042	-0.0583272	55.5887	3.22095e-13	1.26528e-11	2.31403
chr3:188076112-188076611	1.21184	-0.0532217	38.3609	1.10405e-09	2.90797e-08	1.63188
chr3:188077071-188077731	1.30937	0.704286	74.4363	5.82528e-17	3.17195e-15	1.8899
chr3:188220307-188221588	1.80568	2.48917	378.913	1.55507e-65	1.12529e-62	2.52066
chr3:188417237-188417764	1.00892	-0.490532	19.1296	1.44442e-05	0.000211607	1.35375
chr3:190155667-190156207	0.885621	0.116648	23.5017	1.59879e-06	2.70878e-05	1.52942
chr3:190693834-190694331	1.01853	-0.845135	14.7623	0.000135195	0.00161704	1.6151
chr3:190807666-190808071	1.19721	-1.67591	10.5413	0.00123367	0.0114606	1.2167
chr3:192490694-192491228	1.45865	-0.615291	34.0033	9.07516e-09	2.08653e-07	2.24809
chr3:192968749-192969365	2.04729	-0.490503	66.8652	1.79248e-15	8.66248e-14	2.37918
chr3:193530555-193531241	2.54275	0.734807	244.121	2.71135e-46	9.20454e-44	2.82057
chr3:193863936-193864474	0.785471	0.444479	23.3301	1.74202e-06	2.94059e-05	1.07644
chr3:193868796-193869329	1.06035	1.03691	62.4832	1.32943e-14	5.95383e-13	1.43534
chr3:194937854-194938398	1.42451	0.553016	78.5878	9.06432e-18	5.26957e-16	2.11984
chr3:195914546-195915271	1.16065	1.32848	91.5662	2.92765e-20	2.03294e-18	2.01592
chr3:20547415-20547849	1.08018	-1.45744	9.57077	0.0020707	0.0179849	1.62305
chr3:2122730-2123249	1.93212	-0.276598	73.9366	7.29359e-17	3.94026e-15	1.67694
chr3:23035991-23036536	0.440785	0.545383	8.0814	0.00462725	0.0346515	1.54438
chr3:23959317-23959843	1.06275	-0.613755	18.962	1.57264e-05	0.000228204	1.6824
chr3:24507346-24507782	1.30659	-0.839902	24.2804	1.08389e-06	1.87806e-05	1.5275
chr3:27485935-27486356	0.792063	-0.516545	11.372	0.000794498	0.00783331	0.884313
chr3:27576179-27576711	1.46172	-0.457042	39.4421	6.56726e-10	1.7945e-08	1.71054
chr3:28139153-28139716	1.45651	-0.455484	38.8305	8.80898e-10	2.35174e-08	1.51292
chr3:30096053-30096528	0.906457	-0.73789	12.8263	0.000370008	0.00402312	1.62786
chr3:30597110-30597690	0.958441	-0.893308	12.7178	0.000391625	0.00423639	1.73489
chr3:31065811-31066240	1.12546	-1.277	11.0371	0.000948534	0.00914223	0.955089
chr3:32036950-32037436	0.955691	0.143263	27.6377	2.04946e-07	3.94098e-06	1.82903
chr3:32226868-32227306	0.652593	-0.463166	8.36419	0.00396821	0.0306855	1.44841
chr3:34008306-34008715	0.942508	0.0983911	24.8255	8.26133e-07	1.46751e-05	1.16341
chr3:37753356-37753775	0.824912	-0.0796327	17.1426	3.97441e-05	0.000532334	1.07579
chr3:37863128-37863807	1.00839	0.849955	50.0518	4.26734e-12	1.48913e-10	1.53702
chr3:39180576-39181117	1.22379	0.565498	59.5199	5.19986e-14	2.22719e-12	1.55817
chr3:40939345-40940008	0.877857	0.398782	27.8534	1.84247e-07	3.56081e-06	1.57851
chr3:41327648-41328254	1.23483	-0.0898167	37.7687	1.46821e-09	3.7767e-08	1.4534
chr3:42301483-42302165	0.983503	0.440967	35.9479	3.5357e-09	8.62685e-08	1.21828
chr3:42544474-42545369	1.34125	1.44564	126.29	1.12217e-26	1.24425e-24	1.94474
chr3:44198045-44198608	1.42981	-0.0218261	51.7137	1.95757e-12	7.08278e-11	1.83062
chr3:44921090-44921488	0.722888	-0.381626	10.6701	0.00115227	0.0108103	0.958178
chr3:47020208-47020741	1.50331	-0.0535441	56.9324	1.72095e-13	7.0004e-12	1.47097
chr3:48402198-48402775	0.566103	0.941226	17.6277	3.10188e-05	0.000423723	1.68667
chr3:48852525-48852996	0.882127	0.357562	27.3884	2.31791e-07	4.42318e-06	1.11809
chr3:49661095-49661901	1.44392	2.08391	206.22	2.59429e-40	6.36944e-38	2.21291
chr3:50605618-50606448	0.509092	1.16855	16.9829	4.31288e-05	0.000573757	1.4823
chr3:50627199-50628185	0.366443	1.47713	10.4172	0.00131786	0.0121687	1.20946
chr3:52012457-52013233	0.572448	1.58672	27.3554	2.35611e-07	4.48984e-06	1.49633
chr3:53150188-53150592	0.534194	0.697875	13.3591	0.000280158	0.00313672	1.44856
chr3:54873200-54873871	1.34545	0.611574	72.0007	1.74561e-16	9.26707e-15	2.21627
chr3:5497435-5498288	0.899331	0.543776	32.7938	1.64186e-08	3.65558e-07	2.38186
chr3:55343586-55344194	1.56497	0.271516	77.3429	1.58136e-17	8.95997e-16	2.27493
chr3:55932365-55932819	1.28002	-1.1341	17.5619	3.20789e-05	0.000436903	1.19955
chr3:58572143-58572597	0.719462	0.0771778	15.7754	8.01566e-05	0.00101108	1.29145
chr3:64063424-64064005	0.606267	0.317982	13.1303	0.000315664	0.0034902	2.12795
chr3:64533465-64534009	0.660664	-0.0365001	11.7832	0.000639632	0.00646639	1.49359
chr3:64759796-64760328	1.33225	-0.168254	41.4211	2.54553e-10	7.26863e-09	1.87127
chr3:64988216-64988762	1.10447	-0.300486	25.109	7.33609e-07	1.31248e-05	1.88148
chr3:6558904-6559375	2.26101	-1.21283	45.3399	3.95012e-11	1.23292e-09	2.56695
chr3:66738998-66739415	0.821138	-0.334735	15.0742	0.000115066	0.00139818	1.84207
chr3:67030644-67031118	1.18412	-1.26176	13.7966	0.000223081	0.00253693	1.07781
chr3:6855778-6856194	0.972515	-0.889468	12.6129	0.00041388	0.00444218	1.35932
chr3:68835102-68835722	1.32577	-0.0852852	40.028	7.45785e-10	2.02244e-08	1.92148
chr3:70889464-70889994	1.48178	-0.363688	44.1847	6.8207e-11	2.06787e-09	1.61511
chr3:71210293-71210794	1.18106	-0.250335	31.2005	3.55839e-08	7.57929e-07	1.49809
chr3:71991807-71992222	1.95687	-1.07309	37.475	1.70102e-09	4.33154e-08	2.19915
chr3:71998706-71999431	1.62895	0.567651	101.131	4.60656e-22	3.61918e-20	2.17648
chr3:72336799-72337401	1.01588	0.859709	52.2218	1.54329e-12	5.68105e-11	1.64314
chr3:72822066-72822515	1.49264	-0.46057	39.1228	7.65524e-10	2.05972e-08	1.69649
chr3:74409033-74409430	1.50214	-1.79643	14.6539	0.000142998	0.00170223	1.93869
chr3:74531441-74532011	2.10195	0.241609	126.001	1.24846e-26	1.37321e-24	2.12769
chr3:74643482-74644181	2.19898	0.181733	129.642	2.76493e-27	3.27716e-25	2.71879
chr3:75669416-75669979	0.429193	0.78108	9.02653	0.002774	0.0229896	1.02836
chr3:75751835-75752500	1.31732	0.249879	54.3279	5.77389e-13	2.19904e-11	1.31665
chr3:80350763-80351207	0.821484	-1.08937	7.88167	0.00515925	0.0378717	1.29315
chr3:87247167-87247717	1.72868	-0.686081	42.3422	1.6398e-10	4.77661e-09	1.85509
chr3:93843878-93844481	0.987504	0.141151	29.5416	8.02446e-08	1.62486e-06	3.27214
chr3:9653469-9654061	0.809069	0.466284	25.4596	6.02715e-07	1.09036e-05	1.30497
chr3:98421238-98421934	0.562392	0.410169	11.9121	0.000597667	0.00611408	1.08021
chr3:9884347-9884861	1.2743	-0.506516	29.5947	7.81786e-08	1.58771e-06	2.08936
[truncated: 1,052 more rows]

## Sheet: 8hr_repressed
coordinate	logFC	logCPM	F	PValue	FDR	logFC (baseline)
chr1:1012767-1014152	-0.336002	2.92679	16.9817	4.31567e-05	0.000573851	1.74648
chr1:109433256-109433856	-0.475932	0.729638	11.031	0.000951484	0.00915462	1.77788
chr1:111548596-111549236	-0.539828	0.324757	10.6185	0.00118412	0.0110845	1.54626
chr1:117376150-117376672	-0.60001	-0.118112	9.36562	0.00231158	0.0196914	1.04454
chr1:118704628-118705025	-1.89322	-2.64049	11.7087	0.000673067	0.00675228	0.742541
chr1:1420936-1421820	-0.288547	2.18644	9.34831	0.00233316	0.0198506	1.77899
chr1:151713711-151714365	-0.399591	1.70451	14.5043	0.000154509	0.00182347	1.15332
chr1:15432757-15433179	-0.487762	0.315428	8.57805	0.00353402	0.0279088	0.817805
chr1:155983286-155983935	-0.332675	1.20393	7.56553	0.00613244	0.0435398	1.61356
chr1:159077056-159077643	-0.57961	0.587608	14.2705	0.000174843	0.00203809	1.4015
chr1:16088394-16089349	-0.310021	1.71412	8.56378	0.00356143	0.028085	0.593879
chr1:163913023-163913459	-1.49511	-2.59985	8.07477	0.00464437	0.0347607	0.964443
chr1:164641144-164641626	-0.64643	0.370522	15.4894	9.28754e-05	0.00115144	0.834127
chr1:173295564-173296267	-0.483483	0.211822	7.65744	0.00583153	0.041781	2.08012
chr1:174597786-174598459	-0.522484	0.191323	8.89194	0.00298274	0.0244469	2.86757
chr1:175410528-175411078	-0.490001	0.717924	11.46	0.000758566	0.00751948	1.45168
chr1:175794626-175795092	-0.479181	0.320386	8.3908	0.00391135	0.0303397	1.76111
chr1:177172898-177173727	-0.441572	1.19081	12.5558	0.000426606	0.0045592	1.45693
chr1:180521941-180522537	-0.511252	1.29081	18.2006	2.31625e-05	0.00032364	2.32351
chr1:182869017-182869902	-0.257937	2.64559	8.77531	0.0031917	0.0257906	3.28746
chr1:18719962-18720527	-0.504473	0.778171	12.5932	0.000418105	0.00447878	0.683168
chr1:188670853-188671297	-0.546329	-0.113441	7.97064	0.00491496	0.0364388	1.04291
chr1:190863906-190864433	-0.479702	0.358514	8.44176	0.00380477	0.0296216	1.06596
chr1:19348954-19350346	-0.33826	1.55867	9.2272	0.00249236	0.0209523	0.473855
chr1:201476576-201477032	-0.504678	0.585817	11.0454	0.000944254	0.00910417	1.05689
chr1:202235737-202237518	-0.271421	2.23671	8.5913	0.00350877	0.0277653	1.07403
chr1:206481062-206481657	-0.334877	1.31926	7.73076	0.0056041	0.0404997	1.24082
chr1:2097847-2098409	-0.689097	0.995968	25.9876	5.38104e-07	9.81219e-06	2.20057
chr1:210597891-210598614	-0.357086	1.10736	7.90918	0.00508241	0.037388	1.16703
chr1:21596416-21597120	-0.375027	0.965389	7.9497	0.00497137	0.0367301	0.659148
chr1:220300372-220300868	-0.729404	-0.310168	11.968	0.000580349	0.00595909	1.40708
chr1:220336261-220336889	-0.608603	0.631677	15.855	7.71865e-05	0.000976749	2.15159
chr1:224726700-224727549	-0.48525	1.47883	18.5623	1.9268e-05	0.000274567	1.77835
chr1:227750138-227750875	-0.326735	2.16638	11.7381	0.000656209	0.0066121	1.92078
chr1:228356217-228356733	-0.365824	0.964346	7.45399	0.00654223	0.0458223	0.61386
chr1:228372127-228372997	-0.334842	1.60137	9.34149	0.00234172	0.0198989	0.723464
chr1:234699871-234700703	-0.370374	1.31733	9.67157	0.00196557	0.0172076	1.47372
chr1:238900353-238900748	-0.509681	0.142797	8.16356	0.00442502	0.0334743	0.405514
chr1:244239187-244240031	-0.232075	2.53369	7.26804	0.00721991	0.0495713	2.75001
chr1:246608772-246609356	-0.464003	0.649122	9.86403	0.00176993	0.0157151	0.996904
chr1:25748255-25749159	-0.247007	2.63766	8.41975	0.00385042	0.0299601	2.08712
chr1:27656297-27656831	-0.382459	0.888124	7.66756	0.00579935	0.0415829	0.567544
chr1:2903788-2904345	-0.404229	1.0703	9.99593	0.00164952	0.0147603	0.433577
chr1:31453576-31454239	-0.431514	0.804052	9.59521	0.00204435	0.017801	2.32836
chr1:33470453-33471013	-0.395734	0.742039	7.5643	0.00613656	0.0435579	1.4404
chr1:34360497-34361160	-0.318963	1.37508	7.5802	0.00608334	0.0433031	1.72442
chr1:36386326-36387004	-0.40464	1.36514	11.8596	0.000614399	0.00624574	0.962587
chr1:41322935-41323689	-0.406669	1.49213	13.2768	0.000292441	0.00326096	1.18659
chr1:42940859-42942247	-0.298369	2.3977	10.864	0.00103948	0.00990422	1.44072
chr1:42966904-42967554	-0.3669	1.27806	9.2852	0.00241361	0.0203796	1.90691
chr1:43972098-43972588	-0.465077	1.20926	14.4135	0.000161954	0.0019014	0.710551
chr1:50139079-50139699	-0.67435	0.351883	16.0481	6.96669e-05	0.000888132	1.20235
chr1:50603448-50604070	-0.394139	0.697083	7.33501	0.00695898	0.0481889	2.37983
chr1:51784835-51785329	-0.656182	0.517024	17.2577	3.74741e-05	0.000505872	0.588359
chr1:53509114-53509708	-0.423564	1.46839	13.997	0.000201016	0.00230796	0.68311
chr1:58783874-58784752	-0.344779	1.37307	8.76006	0.00320281	0.0258576	0.93551
chr1:60923202-60923712	-0.6161	-0.393554	7.63551	0.00590195	0.0421976	0.418498
chr1:67215068-67215838	-0.360107	2.02604	13.1346	0.00031955	0.00352891	2.48103
chr1:67686348-67687149	-0.230928	2.77559	7.67579	0.00577332	0.0414395	2.91095
chr1:76919052-76919996	-0.352919	1.09785	7.70217	0.00569062	0.0409528	2.09845
chr1:82225950-82226603	-0.506159	0.149499	8.24981	0.00422239	0.0323149	2.80553
chr1:8367215-8368101	-0.382127	2.05113	15.5715	8.90279e-05	0.00111024	1.98419
chr1:8412131-8412711	-0.595404	-0.360763	7.60078	0.0060152	0.0429068	0.973415
chr1:89274412-89274811	-0.700841	-0.681745	8.34868	0.00400173	0.0308926	1.09543
chr1:89651635-89652073	-1.27615	-2.00986	8.81079	0.00311627	0.0252926	1.0844
chr10:101095422-101095822	-0.483608	0.84012	12.0762	0.000548269	0.00567205	0.614947
chr10:103527319-103527950	-0.489845	1.43687	17.861	2.80313e-05	0.000386369	2.66935
chr10:103659752-103660558	-0.324678	1.84989	10.1705	0.00150286	0.0136444	0.822202
chr10:108480027-108480680	-0.56593	0.6388	14.5451	0.000151279	0.00178766	1.02315
chr10:110410382-110410972	-0.332319	1.25923	7.43772	0.00657746	0.0460339	1.36458
chr10:110512670-110513304	-0.612603	1.45843	29.3734	8.7159e-08	1.75582e-06	1.31753
chr10:110852083-110852682	-0.448485	0.891211	11.0205	0.000956795	0.0092025	1.37414
chr10:112406599-112407031	-0.932041	-0.410587	17.769	2.88611e-05	0.00039701	0.89003
chr10:119324995-119325825	-0.265987	2.30818	8.38438	0.00392499	0.0304283	1.42341
chr10:124544146-124544796	-0.38802	1.13987	9.34468	0.00234055	0.0198989	0.451758
chr10:126062253-126062924	-0.496757	1.32776	17.5662	3.20083e-05	0.000436157	0.972385
chr10:126844486-126844960	-0.520095	0.159713	8.82138	0.0030985	0.0251929	0.655613
chr10:127862904-127863812	-0.2221	3.95029	10.6602	0.00115814	0.010858	4.38647
chr10:129718374-129719378	-0.230393	3.03747	8.40651	0.00387816	0.0301288	2.34486
chr10:131207889-131208667	-0.283867	2.2912	9.70602	0.00192602	0.0169186	1.94399
chr10:13287365-13287918	-0.488235	0.609583	10.5969	0.0011978	0.0111916	1.41461
chr10:133242743-133243522	-0.311717	1.77608	8.94143	0.00290419	0.0239459	0.978076
chr10:13712880-13713395	-0.480559	0.335049	8.53666	0.0036141	0.0284107	0.810278
chr10:15200560-15201025	-0.717022	-0.44644	10.1491	0.00152536	0.0138157	2.31508
chr10:15914793-15915380	-0.543271	-0.0951006	7.60186	0.00601342	0.0429053	1.71237
chr10:33897231-33897709	-0.728134	-0.368323	10.8672	0.00103771	0.00989425	1.22525
chr10:42640658-42641268	-0.398811	0.99878	9.32477	0.00236285	0.0200165	3.04293
chr10:44434854-44435758	-0.379394	2.03927	15.3688	9.8834e-05	0.00121545	1.82227
chr10:48655405-48655996	-0.327325	1.50555	8.47635	0.0037341	0.0291705	0.911363
chr10:49371915-49372459	-0.471777	0.363674	8.25797	0.00420409	0.0322017	1.22025
chr10:50963885-50964281	-0.569097	-0.0842985	8.48381	0.00371905	0.029086	0.70007
chr10:58553093-58553546	-1.15477	-1.86415	7.89214	0.00512987	0.0376967	0.340893
chr10:67558575-67559172	-0.586414	0.260512	12.0525	0.000555139	0.00573665	0.333369
chr10:68192179-68192582	-0.970284	-1.28851	9.31873	0.00237052	0.0200691	0.407515
chr10:71076882-71077759	-0.287034	1.79599	7.69354	0.00571753	0.0411142	1.37458
chr10:72320374-72321185	-0.378792	0.88863	7.77725	0.00546186	0.0396071	1.20358
chr10:78255845-78256673	-0.306077	2.4291	11.8795	0.000607996	0.00620129	1.96512
chr10:80996676-80997126	-0.39537	0.80602	7.80809	0.00537065	0.0390487	0.929804
chr10:83983428-83984196	-0.428423	1.90012	17.8996	2.70198e-05	0.000373549	2.59228
chr10:89327602-89328177	-0.628551	0.18924	12.6749	0.000400587	0.00431974	1.67926
chr10:89392244-89392751	-0.588551	-0.249691	8.20671	0.00432243	0.0328519	1.94514
chr10:93465779-93466475	-0.391583	0.7776	7.52826	0.00625891	0.0442663	0.840648
chr10:94943298-94943947	-0.743461	-0.478601	10.6424	0.00116916	0.0109502	0.919002
chr10:94991441-94992059	-0.616142	0.350253	14.2548	0.000175843	0.002048	1.61349
chr10:95515614-95516164	-0.616528	-0.0978479	10.1348	0.00153172	0.0138504	0.0383733
chr11:100004366-100005024	-0.685013	-0.309022	10.5501	0.00122794	0.0114151	0.751696
chr11:100328763-100329525	-0.404956	1.50032	12.883	0.000359474	0.0039241	1.95734
chr11:101434108-101434702	-0.54366	0.417062	11.7157	0.000662774	0.00666604	2.26213
chr11:10500071-10500803	-0.255779	2.37702	8.01144	0.00480691	0.0358018	1.71968
chr11:106789352-106790055	-0.379898	1.16481	9.34519	0.00233708	0.0198778	1.76961
chr11:107158964-107159636	-0.48395	1.02852	13.3691	0.000282887	0.00316469	1.85746
chr11:107232320-107232963	-0.375142	1.04732	8.40014	0.00389157	0.0302119	1.90617
chr11:110022292-110023205	-0.343284	1.69761	10.5684	0.00121602	0.0113204	2.31558
chr11:111510203-111510631	-0.906039	-0.651201	14.2693	0.000174527	0.00203526	1.47564
chr11:112546240-112546901	-0.374011	0.83733	7.26046	0.00725054	0.0497072	2.41291
chr11:112852101-112852610	-0.662635	-0.671405	7.32986	0.00697872	0.0483134	1.03979
chr11:11683024-11683549	-0.875101	-0.453166	15.1196	0.000112515	0.00136839	1.39965
chr11:11748656-11749119	-1.17169	-1.13496	15.4918	9.2763e-05	0.00115071	0.578002
chr11:118092818-118093479	-0.29512	1.64801	7.33601	0.00695611	0.0481811	1.70371
chr11:121611462-121611972	-0.452224	0.558444	8.61123	0.00347114	0.0275308	1.33604
chr11:12167253-12167659	-0.576314	0.192157	10.6832	0.0011441	0.0107483	0.413248
chr11:127919187-127919796	-0.703493	0.102994	13.922	0.000222303	0.00252912	1.51613
chr11:129344352-129344910	-0.484765	0.123433	7.24692	0.00730423	0.0499507	0.330121
chr11:130437806-130438393	-0.393128	0.785933	7.85421	0.00523714	0.0383211	1.34035
chr11:130725926-130726552	-0.36802	1.21456	8.79013	0.00315123	0.0255252	1.25852
chr11:131181508-131181934	-0.864723	-1.2719	7.88195	0.00515845	0.0378717	0.25387
chr11:133829349-133829981	-0.368344	1.15685	8.4847	0.00372847	0.0291514	1.37681
chr11:134475775-134476355	-0.364351	1.14272	8.62073	0.00345334	0.0274066	1.26967
chr11:13462338-13462773	-0.566267	0.17224	10.057	0.00159664	0.0143432	1.05812
chr11:15258459-15259024	-0.828415	-0.699883	11.1154	0.000909884	0.00880675	0.165176
chr11:1760021-1761002	-0.286623	2.43153	10.3262	0.00138325	0.0127001	1.18093
chr11:1772421-1772849	-0.475259	0.363481	8.27953	0.00415479	0.031904	0.908235
chr11:2098727-2099461	-0.293976	1.80973	8.27293	0.00416969	0.0320006	1.16014
chr11:2561521-2562307	-0.387934	0.93845	8.60462	0.00348357	0.0276135	0.501472
chr11:27081156-27081559	-0.776893	-0.98851	7.88022	0.00516332	0.0378717	0.635673
chr11:30197631-30198475	-0.303021	2.43257	11.3937	0.000785425	0.00775219	3.13682
chr11:30822103-30822745	-0.439088	0.460373	7.84057	0.00527626	0.0385561	1.56789
chr11:33061231-33061971	-0.34465	1.67916	10.3187	0.00138879	0.0127381	2.52136
chr11:34233989-34234614	-0.45528	0.531474	8.71309	0.00328514	0.0263905	0.962188
chr11:36914824-36915345	-1.04781	-1.73213	7.90473	0.00509475	0.0374687	0.505133
chr11:37788384-37788886	-0.727225	-0.53874	9.77684	0.0018544	0.0163646	0.54043
chr11:405980-406719	-0.358263	1.35388	8.85988	0.00303755	0.0248222	0.304709
chr11:4228766-4229200	-4.33418	-4.22366	9.38612	0.00228627	0.0195	5.14382
chr11:45719761-45720185	-0.712575	-0.66488	8.19012	0.00438762	0.0332555	0.0903152
chr11:59201122-59201901	-0.400047	1.8991	15.3264	0.000101921	0.00125005	2.28004
chr11:61999058-61999494	-0.625834	0.0874354	11.8662	0.000612264	0.00623326	2.478
chr11:62709424-62710150	-0.336782	1.34322	8.20883	0.00431744	0.0328231	1.08799
chr11:64053451-64054222	-0.375418	1.27338	9.61497	0.00202224	0.0176364	0.593278
chr11:64598372-64599102	-0.324598	1.65244	9.09881	0.00266811	0.0222124	0.520415
chr11:65529528-65529936	-0.407427	1.00699	9.45892	0.00219868	0.01887	0.453627
chr11:65915504-65916241	-0.263417	3.24478	11.6301	0.000693781	0.00694741	2.80613
chr11:67463784-67464504	-0.295754	1.93165	8.60185	0.00348912	0.0276416	1.94919
chr11:69374317-69374711	-0.40841	0.96974	9.49136	0.00216075	0.0185909	0.41758
chr11:69501618-69502174	-0.344817	1.23902	7.84859	0.00528258	0.0385921	1.83443
chr11:70547808-70548301	-0.353467	1.04353	7.57929	0.0060864	0.0433031	0.688802
chr11:712585-713102	-0.483625	0.585751	10.3075	0.00139707	0.0128055	0.73085
chr11:74012885-74013377	-0.659756	-0.264315	10.1048	0.00155641	0.014046	0.0428578
chr11:76315094-76315925	-0.314609	1.47972	7.57678	0.00609744	0.0433585	1.13656
chr11:80505889-80506292	-0.485483	0.284321	8.35553	0.00398689	0.0307954	0.63266
chr11:93019972-93020875	-0.342773	1.47121	9.14986	0.0025958	0.0217157	2.73571
chr11:98618990-98619680	-0.409668	0.679166	7.57056	0.00612064	0.0434785	1.78187
chr12:102575486-102576073	-0.728603	-0.0346383	14.5876	0.000148021	0.00175292	1.7448
chr12:10716486-10717909	-0.363397	1.37417	9.46966	0.00218605	0.0187791	2.01389
chr12:109820505-109821461	-0.309134	2.17244	10.5766	0.0012157	0.0113204	2.64914
chr12:111063519-111064128	-0.364576	0.998225	7.34468	0.00692406	0.0479954	1.1728
chr12:111614957-111615400	-0.620021	-0.363678	8.07042	0.004655	0.0348214	0.035742
chr12:112937930-112938772	-0.536475	2.79593	41.4834	2.47086e-10	7.07748e-09	2.76603
chr12:112977797-112979048	-0.46631	2.22448	24.7828	8.43898e-07	1.4952e-05	1.21194
chr12:12046471-12047730	-0.269268	2.89863	10.7573	0.00110028	0.0103971	2.92045
chr12:122946565-122947675	-0.259558	3.1793	11.1512	0.000892846	0.00866931	2.52114
chr12:122997584-122998158	-0.340531	1.24943	7.82456	0.00532257	0.0388019	0.210263
chr12:126182679-126183091	-0.913718	-1.19186	8.69351	0.00332008	0.0266245	0.321302
chr12:127107723-127108330	-0.618083	-0.00772026	10.8248	0.00106131	0.0100704	0.929643
chr12:128299696-128300414	-0.302486	1.66027	8.11969	0.00453186	0.034123	2.36402
chr12:128571993-128572873	-0.358542	1.92144	12.7346	0.000388191	0.00420255	1.3119
chr12:13073509-13074316	-0.517939	0.220863	8.75737	0.00320869	0.0258974	0.817859
chr12:131274663-131275308	-0.328958	1.75196	9.8549	0.00177859	0.0157817	1.68036
chr12:131720639-131721365	-0.394813	0.980353	8.76655	0.0031916	0.0257906	2.73894
chr12:131916438-131916904	-0.626269	0.540579	16.2312	6.34101e-05	0.000815553	0.215026
chr12:132158641-132159495	-0.254695	2.3718	7.78293	0.00545525	0.0395882	2.18878
chr12:132535644-132536308	-0.326813	1.4659	8.16664	0.00441761	0.0334476	0.394645
chr12:132760087-132761157	-0.46177	1.20488	14.0536	0.000195199	0.00224977	0.952088
chr12:19400900-19401426	-0.582005	0.00737	9.78649	0.00184485	0.0162856	1.70299
chr12:22282213-22282739	-0.895089	-0.295258	17.6222	3.11072e-05	0.00042472	0.809318
chr12:23133402-23133922	-0.608228	-0.344893	8.14886	0.00446091	0.0337272	2.64131
chr12:24909616-24910129	-0.55871	0.0805043	9.55796	0.00208496	0.0180916	0.725954
chr12:26282384-26282842	-0.474578	0.442666	8.94409	0.00290003	0.0239187	1.63544
chr12:32248589-32249344	-0.337009	1.94046	11.4035	0.000781389	0.0077179	3.0009
chr12:3313072-3313557	-0.345557	1.35998	8.82782	0.00308774	0.0251204	1.45701
chr12:3454138-3454778	-0.430028	1.32987	13.2492	0.00029668	0.00330422	1.63896
chr12:38549863-38550371	-0.546114	0.123693	9.47281	0.00218236	0.0187533	1.43658
chr12:4052517-4053077	-0.447628	0.96972	10.8412	0.00105271	0.0100026	1.14987
chr12:45644360-45644968	-0.56653	-0.223797	7.73957	0.00557547	0.0403458	0.793235
chr12:47768281-47768844	-0.404546	0.848165	8.56129	0.00356624	0.0281067	1.39095
chr12:50828054-50828664	-0.39336	1.1455	9.54686	0.00209984	0.018192	1.03537
chr12:51840835-51841440	-0.345485	1.23331	7.94644	0.00498021	0.0367541	1.19453
chr12:57208344-57208832	-0.3334	1.42447	8.55636	0.00357575	0.0281675	0.99466
chr12:58336690-58337902	-0.487386	0.811507	11.94	0.000588958	0.00604072	1.38539
chr12:60234611-60235312	-0.419082	0.54971	7.49268	0.00638216	0.044953	0.867539
chr12:61699135-61699898	-0.362832	1.06824	7.98027	0.00488923	0.0362872	2.41674
chr12:64983646-64984316	-0.398386	0.676917	7.40074	0.0067123	0.0468108	2.2212
chr12:65948608-65949207	-0.536668	0.386512	10.59	0.00120214	0.0112246	1.45365
chr12:67457988-67458470	-0.580804	-0.0404803	9.19517	0.0025333	0.0212634	0.466753
chr12:68267055-68267464	-0.730818	-0.84781	7.69119	0.00572491	0.0411457	0.010842
chr12:68781257-68781922	-0.342687	1.2849	8.20434	0.00432838	0.032888	2.89155
chr12:69053044-69053529	-0.578998	-0.154888	8.31046	0.00408702	0.0314892	0.984948
chr12:7060361-7060786	-0.455833	0.411633	8.10058	0.00457922	0.034376	1.09174
chr12:7583812-7584719	-0.326978	2.39716	12.5715	0.000437255	0.00466032	2.78633
chr12:75977822-75978464	-0.54312	1.10384	18.233	2.27826e-05	0.000318655	2.11955
chr12:76607843-76608740	-0.302936	1.65276	7.89628	0.00511993	0.0376338	2.86418
chr12:90280487-90281117	-0.501258	0.249966	8.64254	0.00341285	0.0271861	1.31811
chr12:92592040-92592912	-0.297666	2.18512	9.96262	0.00167912	0.0150048	2.92716
chr12:95721126-95721846	-0.744366	0.238293	18.6977	1.79861e-05	0.000257595	1.55336
chr13:100525974-100526793	-0.403803	1.11607	10.0645	0.00159024	0.014295	0.551815
chr13:111051790-111052864	-0.29355	1.82093	7.96399	0.00496738	0.0367186	4.14037
chr13:111847818-111848265	-1.13238	-1.37781	11.1305	0.0009028	0.00874434	0.384403
chr13:22143520-22144196	-0.532163	0.987453	15.6844	8.51789e-05	0.00106708	1.66918
chr13:23531486-23532224	-0.397294	1.20537	10.427	0.00131095	0.012113	0.614154
chr13:36054018-36054447	-0.7986	-0.956984	8.35427	0.00398962	0.0308078	0.388198
chr13:40233397-40234256	-0.261247	2.27918	7.81788	0.00534704	0.0389491	2.88101
chr13:49247724-49248123	-0.497897	0.83932	12.6908	0.000397187	0.00428644	0.525151
chr13:50755967-50756742	-0.449683	1.33272	14.3452	0.00016779	0.00196419	1.62171
chr13:52026428-52026966	-0.440508	0.472645	7.74022	0.00557348	0.0403421	1.23319
chr13:54676774-54677743	-0.364851	1.02943	7.72329	0.00562529	0.0406315	0.885281
chr13:65263950-65264751	-0.335204	1.93033	11.2128	0.000864209	0.00841204	2.39251
chr13:67340146-67340954	-0.675914	0.22241	15.1566	0.00011027	0.00134465	1.19247
chr13:71483939-71484571	-0.699015	0.00337212	13.5403	0.000254916	0.00286812	1.81319
chr13:85896379-85897127	-0.326722	1.42732	7.94966	0.00498002	0.0367541	1.61515
chr13:86914500-86915229	-0.393193	1.04525	9.49751	0.00215364	0.0185458	2.42339
chr13:98443182-98443668	-0.373122	1.16022	8.88357	0.00299653	0.024538	0.957303
chr13:98659525-98660097	-0.366627	1.15205	8.50749	0.00367164	0.0287808	2.05138
chr13:98992215-98992906	-0.418158	0.727192	8.30243	0.00410346	0.0315716	1.45682
chr14:100341116-100341861	-0.303803	1.75242	8.53865	0.00361021	0.0283964	2.36069
chr14:100654954-100655493	-0.40083	0.886125	8.58385	0.00352295	0.0278454	0.692609
chr14:101443897-101444464	-0.454715	0.414035	8.09182	0.00460108	0.0345213	2.08629
chr14:103665230-103665793	-0.551629	0.0956984	9.92464	0.00171353	0.0152685	1.68553
chr14:24160811-24161604	-0.263535	2.5867	9.39813	0.00227158	0.0193807	2.22818
chr14:25680574-25681057	-0.420833	0.583823	7.57355	0.00610556	0.0433901	1.07084
chr14:26164001-26164954	-0.238001	2.56241	7.46154	0.00649257	0.0455557	2.44454
chr14:26841919-26842473	-0.841693	-0.974463	9.29809	0.00239696	0.0202555	1.18662
chr14:35334004-35334419	-0.404441	0.789936	8.14011	0.0044818	0.033848	0.494792
chr14:44449535-44450168	-0.663726	0.161577	13.5863	0.000251563	0.00283271	1.44871
chr14:58244824-58245291	-0.509011	0.155454	8.16413	0.00442363	0.033473	0.514618
chr14:59687270-59688316	-0.207676	3.80379	8.67153	0.00335978	0.0268645	3.26342
chr14:61586914-61587718	-0.4307	0.817186	9.28444	0.0024146	0.0203796	1.44112
chr14:63565273-63565738	-0.582612	-0.0729198	9.16545	0.00257412	0.021554	1.36509
chr14:64692051-64692656	-0.458334	0.684174	9.78952	0.00184186	0.0162697	1.88724
chr14:68232471-68233099	-0.469402	0.609644	9.70914	0.0019228	0.0168978	1.95685
chr14:69712794-69713687	-0.279711	1.93522	7.85109	0.00524604	0.0383659	2.02336
chr14:73228129-73229069	-0.264975	2.62466	9.54736	0.00209685	0.0181718	2.3491
chr14:76977858-76978424	-0.424543	0.706153	8.7601	0.00320275	0.0258576	1.67966
chr14:87214429-87214970	-0.702643	-0.587755	8.47495	0.00376138	0.0293419	1.91909
chr14:89141655-89142447	-0.393108	1.70033	13.7637	0.000226931	0.00257432	2.58872
chr14:97107016-97107664	-0.381869	2.06977	15.5076	9.20094e-05	0.00114276	2.89192
chr15:100261078-100261573	-0.503084	0.343263	9.41235	0.00225431	0.0192572	1.29512
chr15:26561779-26562555	-0.319182	1.37551	7.48201	0.00641961	0.0451359	1.9327
chr15:40002283-40002827	-0.52457	0.329167	9.89851	0.00173762	0.0154531	2.42062
chr15:41829858-41830525	-0.409764	1.95116	17.2376	3.78603e-05	0.000509899	1.1791
chr15:52318934-52319527	-0.376397	0.872272	7.77895	0.00545679	0.0395882	0.986366
chr15:54803242-54803945	-0.472812	0.242868	7.57323	0.00610662	0.0433901	2.08685
chr15:55627704-55628750	-0.490908	0.682114	11.0687	0.000934189	0.00901345	1.43797
chr15:57149929-57150516	-0.632756	-0.539859	7.40516	0.00669604	0.0467162	0.990887
chr15:57485730-57486394	-0.686275	1.16176	30.5242	4.95497e-08	1.03692e-06	1.67211
chr15:64883809-64884518	-0.402849	1.51782	12.8771	0.000360594	0.00393476	1.68079
chr15:71363931-71364693	-0.383969	2.23052	17.4082	3.46993e-05	0.000470726	3.13751
chr15:73225264-73225660	-0.4186	0.521207	7.50457	0.00634069	0.0447473	0.861789
chr15:74200150-74200672	-0.43044	0.679424	8.64846	0.00340194	0.0271149	1.18887
chr15:74297059-74298083	-0.365216	1.24792	9.08563	0.0026871	0.0223461	0.826684
chr15:75666615-75667294	-0.323201	1.62312	8.71955	0.00328406	0.0263905	1.30636
chr15:79093382-79093795	-0.444926	0.465991	7.99392	0.004853	0.0360572	0.5326
chr15:79539406-79539951	-0.366116	1.02312	8.00679	0.00481909	0.0358828	1.78208
chr15:80485189-80485979	-0.276255	2.42428	9.67237	0.00196102	0.0171733	2.75913
chr15:88639983-88640376	-0.440463	0.517745	8.09088	0.00460344	0.0345261	0.474784
chr15:89460230-89460622	-0.454273	0.43937	8.05005	0.00470843	0.0351827	0.622812
chr15:91885100-91885504	-0.566038	-0.0197998	8.81285	0.0031128	0.0252793	0.38513
chr15:93655016-93655484	-0.735894	-0.572217	10.0432	0.00160842	0.0144348	0.8129
chr15:96565201-96565797	-0.480546	0.519695	9.5207	0.00212703	0.0183524	1.82676
chr15:97720606-97721342	-0.467096	0.29878	7.8836	0.00515383	0.0378525	1.99247
chr15:98548020-98548607	-0.465339	0.792195	10.9789	0.000978093	0.00939092	1.03143
chr16:10368891-10369520	-0.532014	0.813137	14.4298	0.000160627	0.00189	1.75129
chr16:11312754-11313355	-0.511351	0.820544	13.5193	0.000257712	0.00289602	0.533189
chr16:11562225-11562897	-0.451033	1.32578	14.4164	0.000161714	0.00190116	3.31384
chr16:1162686-1163728	-0.346463	2.06993	12.9651	0.000344121	0.00377449	0.509502
chr16:12462635-12463278	-0.329286	1.21205	7.30344	0.00708076	0.0488722	1.68868
chr16:1482128-1483018	-0.332834	1.52136	8.89305	0.0029817	0.0244457	1.76997
chr16:1691870-1692524	-0.508382	1.57718	21.626	4.09379e-06	6.54103e-05	1.42557
chr16:1743453-1743862	-0.402663	0.81949	8.16449	0.00442278	0.033473	0.0165657
chr16:25553476-25554397	-0.292085	3.40563	15.4341	9.55612e-05	0.00117995	3.99175
chr16:25568759-25569614	-0.314441	2.29529	12.0212	0.000564333	0.005812	2.72272
chr16:26926760-26927494	-0.44171	0.856409	10.4468	0.00129721	0.0119982	1.5092
chr16:27796579-27797312	-0.265013	2.32576	8.65604	0.00338803	0.0270354	2.70923
chr16:28587378-28587801	-0.629743	0.209075	13.3041	0.000288298	0.00321868	0.421241
chr16:29290742-29291668	-0.398274	1.49214	12.333	0.00047909	0.00504366	1.73814
chr16:3997101-3997493	-0.472703	0.602167	9.6001	0.00203841	0.0177662	0.531885
chr16:48093230-48093635	-0.435646	0.600078	8.25994	0.00419923	0.0321824	0.641098
chr16:49189108-49189652	-0.645176	0.0170247	12.043	0.000558067	0.00575824	0.804899
chr16:49682668-49683087	-0.492433	0.244524	8.03005	0.00475998	0.0354811	0.311485
chr16:50397108-50397545	-0.57189	0.376761	11.8656	0.000613108	0.00623493	0.914036
chr16:51856629-51857184	-0.427597	0.496159	7.39913	0.00671821	0.0468401	1.3037
chr16:54720072-54720763	-0.384941	1.02907	8.66926	0.0033667	0.0269077	2.05518
chr16:56068727-56069413	-0.382556	0.835454	7.31416	0.00706368	0.0487788	1.95747
chr16:58026992-58027441	-0.387311	1.01805	8.72094	0.00327123	0.026324	0.358292
chr16:60237728-60238359	-0.638378	-0.285776	9.27452	0.00242751	0.0204634	1.20725
chr16:67779599-67780058	-0.564919	0.240882	10.8348	0.00105569	0.0100274	1.33393
chr16:68936607-68937375	-0.584404	-0.17011	8.63672	0.00342362	0.0272404	2.10797
chr16:69726828-69727350	-0.403535	0.754787	8.08277	0.0046238	0.0346396	1.40571
chr16:70781677-70783050	-0.220902	2.96598	7.52247	0.00627882	0.0443957	1.82433
chr16:7140853-7141404	-0.656746	-0.0870007	11.3129	0.000819674	0.00804404	0.7865
chr16:72111639-72112468	-0.385852	1.38291	11.137	0.000899568	0.00871611	0.887518
chr16:75244976-75245740	-0.308507	1.95977	9.831	0.00180146	0.0159589	1.80877
chr16:75485828-75486574	-0.280365	1.92192	7.96608	0.00492717	0.0365005	2.11096
chr16:76309532-76310174	-0.673756	0.612669	20.1296	8.70495e-06	0.000131884	1.75648
chr16:769283-769739	-0.568371	-0.0348952	9.03221	0.00276553	0.0229263	0.290925
chr16:80364844-80365246	-0.725427	-0.598461	9.32887	0.00235765	0.0199825	0.72689
chr16:83218460-83219215	-0.474458	0.734932	10.4831	0.00127419	0.0118051	1.79662
[truncated: 655 more rows]

## Sheet: 12hr_induced
coordinate	logFC	logCPM	F	PValue	FDR	logFC (baseline)
[truncated: 3,311 more rows]

## Sheet: 12hr_repressed
coordinate	logFC	logCPM	F	PValue	FDR	logFC (baseline)
[truncated: 1,524 more rows]
